# Supplementary material for: 5-Bromo-2-(4-fluoro­phen­yl)-3-phenyl­sulfinyl-1-benzofuran
Source: Acta Crystallogr Sect E Struct Rep Online. 2011 Aug 17;67(Pt 9):o2346. doi: 10.1107/S1600536811032387 (PMC3200819; doi:10.1107/S1600536811032387)
Supplement: Supplementary file 1 [file e-67-o2346-sup1.cif]

##############################################################################
#                                                                            #
# This CIF contains the data in a paper accepted for publication in          #
# Acta Crystallographica Section E. It conforms to the requirements of       #
# Notes for Authors for Acta Crystallographica Section E, and has been       #
# peer reviewed under the auspices of the IUCr Commission on Journals.       #
#                                                                            #
# Full details of the Crystallographic Information File format               #
# are given in the paper "The Crystallographic Information File (CIF):       #
# a New Standard Archive File for Crystallography" by S. R. Hall, F. H.      #
# Allen and I. D. Brown [Acta Cryst. (1991), A47, 655-685].                  #
#                                                                            #
# The current version of the core CIF dictionary is obtainable from          #
# ftp://ftp.iucr.org/pub/cif_core.dic.                                       #
#                                                                            #
# Software is freely available for graphical display of the structure(s)     #
# in this CIF. For information consult the CIF software page                 #
# http://www.iucr.org/resources/cif/software.                                #
#                                                                            #
# This file may be used for bona fide research purposes within the           #
# scientific community so long as proper attribution is given to the journal # 
# article from which it was obtained.                                        #
#                                                                            #
##############################################################################
data_global
_audit_creation_method     'form.cif (version 2.0)'
_journal_data_validation_number     ?
_journal_date_recd_electronic     2011-08-08
_journal_date_accepted     2011-08-10
_journal_name_full     'Acta Crystallographica, Section E'
_journal_year     2011
_journal_volume     67
_journal_issue      9
_journal_page_first     o2346
_journal_page_last     o2346
_journal_paper_category     QO
_journal_coeditor_code     ZL2399
_publ_contact_author_name     'Prof. Uk Lee'
_publ_contact_author_address
;
Department of Chemistry, Pukyong National University, 599-1 Daeyeon 3-dong
Nam-gu, Busan 608-737, Republic of Korea
;
_publ_contact_author_email     'uklee@pknu.ac.kr'
_publ_contact_author_fax     '+82-51-629-5583'
_publ_contact_author_phone     '+82-51-629-5596'
_publ_section_title
;
5-Bromo-2-(4-fluorophenyl)-3-phenylsulfinyl-1-benzofuran
;
loop_
    _publ_author_name
    _publ_author_address
    'Seo, Pil Ja'
;
Department of Chemistry, Dongeui University, San 24 Kaya-dong Busanjin-gu,
Busan 614-714, Republic of Korea
;
    'Choi, Hong Dae'
;
Department of Chemistry, Dongeui University, San 24 Kaya-dong Busanjin-gu,
Busan 614-714, Republic of Korea
;
    'Son, Byeng Wha'
;
Department of Chemistry, Pukyong National University, 599-1 Daeyeon 3-dong
Nam-gu, Busan 608-737, Republic of Korea
;
    'Lee, Uk'
;
Department of Chemistry, Pukyong National University, 599-1 Daeyeon 3-dong
Nam-gu, Busan 608-737, Republic of Korea
;
data_I
_chemical_name_systematic
;
5-Bromo-2-(4-fluorophenyl)-3-phenylsulfinyl-1-benzofuran
;
_chemical_name_common     ?
_chemical_formula_moiety     'C20 H12 Br F O2 S'
_chemical_formula_sum     'C20 H12 Br F O2 S'
_chemical_formula_iupac     'C20 H12 Br F O2 S'
_chemical_formula_weight     415.27
_chemical_melting_point     ?
_symmetry_cell_setting     triclinic
_symmetry_space_group_name_H-M     'P -1'
_symmetry_space_group_name_Hall     '-P 1'
loop_
    _symmetry_equiv_pos_as_xyz
    'x, y, z'
    '-x, -y, -z'
_cell_length_a     8.0090(2)
_cell_length_b     9.8607(3)
_cell_length_c     11.7209(3)
_cell_angle_alpha     70.471(2)
_cell_angle_beta     83.171(2)
_cell_angle_gamma     69.583(2)
_cell_volume     817.59(4)
_cell_formula_units_Z     2
_cell_measurement_reflns_used     5582
_cell_measurement_theta_min     2.32
_cell_measurement_theta_max     28.34
_cell_measurement_temperature     173(2)
_exptl_crystal_description     'block'
_exptl_crystal_colour     'colourless'
_exptl_crystal_size_max     0.29
_exptl_crystal_size_mid     0.19
_exptl_crystal_size_min     0.18
_exptl_crystal_density_diffrn     1.687
_exptl_crystal_density_meas     ?
_exptl_crystal_density_method     'not measured'
_exptl_crystal_F_000     416
_exptl_absorpt_coefficient_mu     2.663
_exptl_absorpt_correction_type     multi-scan
_exptl_absorpt_process_details     '(SADABS; Bruker, 2009)'
_exptl_absorpt_correction_T_min     0.5133
_exptl_absorpt_correction_T_max     0.6486
_exptl_special_details
;
;
_diffrn_ambient_temperature     173(2)
_diffrn_radiation_type     MoK\a
_diffrn_radiation_wavelength     0.71073
_diffrn_radiation_source     'rotating anode'
_diffrn_radiation_monochromator     'graphite multilayer'
_diffrn_measurement_device_type     'Bruker SMART APEXII CCD'
_diffrn_measurement_method     '\f and \w'
_diffrn_detector_area_resol_mean     10.0
_diffrn_reflns_number     15330
_diffrn_reflns_av_R_equivalents     0.0390
_diffrn_reflns_av_sigmaI/netI     0.0359
_diffrn_reflns_theta_min     1.84
_diffrn_reflns_theta_max     28.45
_diffrn_reflns_theta_full     28.45
_diffrn_measured_fraction_theta_max     0.998
_diffrn_measured_fraction_theta_full     0.998
_diffrn_reflns_limit_h_min     -10
_diffrn_reflns_limit_h_max     10
_diffrn_reflns_limit_k_min     -13
_diffrn_reflns_limit_k_max     13
_diffrn_reflns_limit_l_min     -15
_diffrn_reflns_limit_l_max     15
_diffrn_standards_number     0
_diffrn_standards_interval_count     ?
_diffrn_standards_interval_time     ?
_diffrn_standards_decay_%     ?
_refine_special_details
;
 Refinement of F^2^ against ALL reflections.  The weighted R-factor wR and
 goodness of fit S are based on F^2^, conventional R-factors R are based
 on F, with F set to zero for negative F^2^. The threshold expression of
 F^2^ > 2sigma(F^2^) is used only for calculating R-factors(gt) etc. and is
 not relevant to the choice of reflections for refinement.  R-factors based
 on F^2^ are statistically about twice as large as those based on F, and R-
 factors based on ALL data will be even larger.
;
_reflns_number_total     4102
_reflns_number_gt     3428
_reflns_threshold_expression     I>2\s(I)
_refine_ls_structure_factor_coef     Fsqd
_refine_ls_matrix_type     full
_refine_ls_R_factor_all     0.0420
_refine_ls_R_factor_gt     0.0321
_refine_ls_wR_factor_gt     0.0780
_refine_ls_wR_factor_ref     0.0823
_refine_ls_goodness_of_fit_ref     1.020
_refine_ls_restrained_S_all     1.020
_refine_ls_number_reflns     4102
_refine_ls_number_parameters     226
_refine_ls_number_restraints     0
_refine_ls_hydrogen_treatment     constr
_refine_ls_weighting_scheme     calc
_refine_ls_weighting_details
         'calc w=1/[\s^2^(Fo^2^)+(0.0418P)^2^+0.2246P] where P=(Fo^2^+2Fc^2^)/3'
_atom_sites_solution_hydrogens     difmap
_atom_sites_solution_primary     direct
_atom_sites_solution_secondary     difmap
_refine_ls_shift/su_max     0.000
_refine_ls_shift/su_mean     0.000
_refine_diff_density_max     0.337
_refine_diff_density_min     -0.349
_refine_ls_extinction_method     none
_refine_ls_extinction_coef     ?
loop_
    _atom_type_symbol
    _atom_type_description
    _atom_type_scat_dispersion_real
    _atom_type_scat_dispersion_imag
    _atom_type_scat_source
    'C' 'C' 0.0033 0.0016
                         'International Tables Vol C Tables 4.2.6.8 and 6.1.1.4'
    'H' 'H' 0.0000 0.0000
                         'International Tables Vol C Tables 4.2.6.8 and 6.1.1.4'
    'O' 'O' 0.0106 0.0060
                         'International Tables Vol C Tables 4.2.6.8 and 6.1.1.4'
    'F' 'F' 0.0171 0.0103
                         'International Tables Vol C Tables 4.2.6.8 and 6.1.1.4'
    'S' 'S' 0.1246 0.1234
                         'International Tables Vol C Tables 4.2.6.8 and 6.1.1.4'
    'Br' 'Br' -0.2901 2.4595
                         'International Tables Vol C Tables 4.2.6.8 and 6.1.1.4'
_computing_data_collection     '<i>APEX2</i> (Bruker, 2009)'
_computing_cell_refinement     '<i>SAINT</i> (Bruker, 2009)'
_computing_data_reduction     '<i>SAINT</i> (Bruker, 2009)'
_computing_structure_solution     '<i>SHELXS97</i> (Sheldrick, 2008)'
_computing_structure_refinement     '<i>SHELXL97</i> (Sheldrick, 2008)'
_computing_molecular_graphics
        '<i>ORTEP-3</i> (Farrugia, 1997) and <i>DIAMOND</i> (Brandenburg, 1998)'
_computing_publication_material     '<i>SHELXL97</i> (Sheldrick, 2008)'
loop_
    _atom_site_type_symbol
    _atom_site_label
    _atom_site_fract_x
    _atom_site_fract_y
    _atom_site_fract_z
    _atom_site_U_iso_or_equiv
    _atom_site_adp_type
    _atom_site_calc_flag
    _atom_site_refinement_flags
    _atom_site_occupancy
    _atom_site_symmetry_multiplicity
    _atom_site_disorder_assembly
    _atom_site_disorder_group
    Br Br1 1.00885(3) 0.24519(3) -0.107040(19) 0.03957(9) Uani d . 1 2 . .
    S S1 0.63342(6) 0.12842(5) 0.38339(4) 0.02592(11) Uani d . 1 2 . .
    F F1 0.02314(18) 0.62109(15) 0.66048(12) 0.0443(3) Uani d . 1 2 . .
    O O2 0.8243(2) 0.04378(17) 0.36866(14) 0.0362(3) Uani d . 1 2 . .
    O O1 0.49496(18) 0.57208(14) 0.20182(11) 0.0254(3) Uani d . 1 2 . .
    C C2 0.6785(2) 0.3543(2) 0.16790(16) 0.0229(4) Uani d . 1 2 . .
    C C1 0.5920(2) 0.3166(2) 0.28359(16) 0.0228(4) Uani d . 1 2 . .
    C C3 0.7985(3) 0.2720(2) 0.09969(17) 0.0256(4) Uani d . 1 2 . .
    H H3 0.8443 0.1637 0.1280 0.031 Uiso calc R 1 2 . .
    C C4 0.8479(3) 0.3543(2) -0.01080(18) 0.0279(4) Uani d . 1 2 . .
    C C5 0.7855(3) 0.5135(2) -0.05501(18) 0.0301(4) Uani d . 1 2 . .
    H H5 0.8259 0.5651 -0.1311 0.036 Uiso calc R 1 2 . .
    C C6 0.6651(3) 0.5955(2) 0.01210(18) 0.0287(4) Uani d . 1 2 . .
    H H6 0.6194 0.7038 -0.0163 0.034 Uiso calc R 1 2 . .
    C C7 0.6142(3) 0.5126(2) 0.12269(17) 0.0242(4) Uani d . 1 2 . .
    C C8 0.4834(3) 0.4504(2) 0.30045(16) 0.0228(4) Uani d . 1 2 . .
    C C9 0.3606(3) 0.4920(2) 0.39482(17) 0.0237(4) Uani d . 1 2 . .
    C C10 0.3378(3) 0.3843(2) 0.50252(19) 0.0312(4) Uani d . 1 2 . .
    H H10 0.4015 0.2792 0.5148 0.037 Uiso calc R 1 2 . .
    C C11 0.2245(3) 0.4274(2) 0.59151(19) 0.0332(5) Uani d . 1 2 . .
    H H11 0.2097 0.3534 0.6649 0.040 Uiso calc R 1 2 . .
    C C12 0.1332(3) 0.5797(2) 0.57210(19) 0.0301(4) Uani d . 1 2 . .
    C C13 0.1499(3) 0.6903(2) 0.4678(2) 0.0347(5) Uani d . 1 2 . .
    H H13 0.0843 0.7948 0.4563 0.042 Uiso calc R 1 2 . .
    C C14 0.2647(3) 0.6456(2) 0.37981(19) 0.0314(4) Uani d . 1 2 . .
    H H14 0.2791 0.7209 0.3072 0.038 Uiso calc R 1 2 . .
    C C15 0.5071(3) 0.0727(2) 0.30151(17) 0.0259(4) Uani d . 1 2 . .
    C C16 0.5951(3) -0.0160(2) 0.2292(2) 0.0336(5) Uani d . 1 2 . .
    H H16 0.7214 -0.0485 0.2233 0.040 Uiso calc R 1 2 . .
    C C17 0.4956(4) -0.0567(3) 0.1652(2) 0.0446(6) Uani d . 1 2 . .
    H H17 0.5534 -0.1162 0.1138 0.054 Uiso calc R 1 2 . .
    C C18 0.3125(4) -0.0105(3) 0.1765(2) 0.0474(6) Uani d . 1 2 . .
    H H18 0.2446 -0.0366 0.1311 0.057 Uiso calc R 1 2 . .
    C C19 0.2264(3) 0.0733(3) 0.2530(2) 0.0450(6) Uani d . 1 2 . .
    H H19 0.1006 0.1015 0.2622 0.054 Uiso calc R 1 2 . .
    C C20 0.3238(3) 0.1155(2) 0.3157(2) 0.0334(5) Uani d . 1 2 . .
    H H20 0.2660 0.1734 0.3682 0.040 Uiso calc R 1 2 . .
loop_
    _atom_site_aniso_label
    _atom_site_aniso_U_11
    _atom_site_aniso_U_22
    _atom_site_aniso_U_33
    _atom_site_aniso_U_12
    _atom_site_aniso_U_13
    _atom_site_aniso_U_23
    Br1 0.03834(14) 0.04542(15) 0.03048(13) -0.01050(10) 0.01344(9) -0.01439(10)
    S1 0.0273(2) 0.0205(2) 0.0210(2) -0.00211(18) 0.00143(19) -0.00188(17)
    F1 0.0399(7) 0.0455(7) 0.0390(7) -0.0019(6) 0.0137(6) -0.0202(6)
    O2 0.0258(7) 0.0315(7) 0.0387(8) 0.0015(6) -0.0035(6) -0.0055(6)
    O1 0.0326(7) 0.0201(6) 0.0209(6) -0.0079(5) 0.0021(6) -0.0048(5)
    C2 0.0243(9) 0.0248(9) 0.0187(9) -0.0092(7) 0.0003(7) -0.0047(7)
    C1 0.0236(9) 0.0226(9) 0.0195(9) -0.0066(7) 0.0007(7) -0.0047(7)
    C3 0.0242(9) 0.0254(9) 0.0241(9) -0.0065(7) 0.0007(8) -0.0058(7)
    C4 0.0242(9) 0.0345(10) 0.0234(9) -0.0100(8) 0.0038(8) -0.0080(8)
    C5 0.0331(11) 0.0353(11) 0.0220(9) -0.0171(9) 0.0039(8) -0.0043(8)
    C6 0.0358(11) 0.0259(9) 0.0244(10) -0.0147(8) 0.0007(8) -0.0035(8)
    C7 0.0268(9) 0.0245(9) 0.0214(9) -0.0097(7) -0.0001(8) -0.0061(7)
    C8 0.0280(9) 0.0209(8) 0.0190(9) -0.0091(7) -0.0012(7) -0.0040(7)
    C9 0.0235(9) 0.0239(9) 0.0226(9) -0.0059(7) -0.0022(7) -0.0073(7)
    C10 0.0352(11) 0.0223(9) 0.0309(11) -0.0052(8) 0.0064(9) -0.0086(8)
    C11 0.0368(11) 0.0292(10) 0.0263(10) -0.0067(9) 0.0069(9) -0.0063(8)
    C12 0.0240(10) 0.0361(11) 0.0297(10) -0.0047(8) 0.0033(8) -0.0162(9)
    C13 0.0339(11) 0.0261(10) 0.0366(12) 0.0006(8) 0.0005(9) -0.0119(9)
    C14 0.0350(11) 0.0233(9) 0.0286(10) -0.0035(8) -0.0002(9) -0.0055(8)
    C15 0.0275(10) 0.0174(8) 0.0254(10) -0.0046(7) 0.0025(8) -0.0013(7)
    C16 0.0375(12) 0.0239(9) 0.0374(12) -0.0103(9) 0.0101(9) -0.0105(9)
    C17 0.0620(17) 0.0308(11) 0.0455(14) -0.0202(11) 0.0068(12) -0.0150(10)
    C18 0.0621(17) 0.0348(12) 0.0478(15) -0.0278(12) -0.0128(13) 0.0004(11)
    C19 0.0351(12) 0.0371(12) 0.0531(15) -0.0134(10) -0.0069(11) 0.0017(11)
    C20 0.0294(10) 0.0271(10) 0.0347(11) -0.0054(8) 0.0046(9) -0.0042(9)
_geom_special_details
;
 All esds (except the esd in the dihedral angle between two l.s. planes)
 are estimated using the full covariance matrix.  The cell esds are taken
 into account individually in the estimation of esds in distances, angles
 and torsion angles; correlations between esds in cell parameters are only
 used when they are defined by crystal symmetry.  An approximate (isotropic)
 treatment of cell esds is used for estimating esds involving l.s. planes.
;
loop_
    _geom_bond_atom_site_label_1
    _geom_bond_atom_site_label_2
    _geom_bond_site_symmetry_2
    _geom_bond_distance
    _geom_bond_publ_flag
    Br1 C4 . 1.895(2) ?
    S1 O2 . 1.4852(15) ?
    S1 C1 . 1.7698(18) ?
    S1 C15 . 1.794(2) ?
    F1 C12 . 1.353(2) ?
    O1 C7 . 1.371(2) ?
    O1 C8 . 1.382(2) ?
    C2 C3 . 1.389(3) ?
    C2 C7 . 1.391(3) ?
    C2 C1 . 1.441(3) ?
    C1 C8 . 1.368(3) ?
    C3 C4 . 1.376(3) ?
    C3 H3 . 0.9500 ?
    C4 C5 . 1.397(3) ?
    C5 C6 . 1.380(3) ?
    C5 H5 . 0.9500 ?
    C6 C7 . 1.383(3) ?
    C6 H6 . 0.9500 ?
    C8 C9 . 1.457(3) ?
    C9 C10 . 1.392(3) ?
    C9 C14 . 1.399(3) ?
    C10 C11 . 1.377(3) ?
    C10 H10 . 0.9500 ?
    C11 C12 . 1.373(3) ?
    C11 H11 . 0.9500 ?
    C12 C13 . 1.369(3) ?
    C13 C14 . 1.378(3) ?
    C13 H13 . 0.9500 ?
    C14 H14 . 0.9500 ?
    C15 C16 . 1.380(3) ?
    C15 C20 . 1.385(3) ?
    C16 C17 . 1.387(3) ?
    C16 H16 . 0.9500 ?
    C17 C18 . 1.380(4) ?
    C17 H17 . 0.9500 ?
    C18 C19 . 1.383(4) ?
    C18 H18 . 0.9500 ?
    C19 C20 . 1.375(3) ?
    C19 H19 . 0.9500 ?
    C20 H20 . 0.9500 ?
loop_
    _geom_angle_atom_site_label_1
    _geom_angle_atom_site_label_2
    _geom_angle_atom_site_label_3
    _geom_angle_site_symmetry_1
    _geom_angle_site_symmetry_3
    _geom_angle
    _geom_angle_publ_flag
    O2 S1 C1 . . 106.67(9) ?
    O2 S1 C15 . . 106.92(9) ?
    C1 S1 C15 . . 96.40(9) ?
    C7 O1 C8 . . 106.92(14) ?
    C3 C2 C7 . . 119.62(17) ?
    C3 C2 C1 . . 135.37(17) ?
    C7 C2 C1 . . 105.00(16) ?
    C8 C1 C2 . . 107.45(16) ?
    C8 C1 S1 . . 128.60(15) ?
    C2 C1 S1 . . 123.90(14) ?
    C4 C3 C2 . . 116.94(18) ?
    C4 C3 H3 . . 121.5 ?
    C2 C3 H3 . . 121.5 ?
    C3 C4 C5 . . 123.30(19) ?
    C3 C4 Br1 . . 117.97(15) ?
    C5 C4 Br1 . . 118.73(15) ?
    C6 C5 C4 . . 119.88(18) ?
    C6 C5 H5 . . 120.1 ?
    C4 C5 H5 . . 120.1 ?
    C5 C6 C7 . . 116.77(18) ?
    C5 C6 H6 . . 121.6 ?
    C7 C6 H6 . . 121.6 ?
    O1 C7 C6 . . 125.82(17) ?
    O1 C7 C2 . . 110.70(16) ?
    C6 C7 C2 . . 123.48(18) ?
    C1 C8 O1 . . 109.92(16) ?
    C1 C8 C9 . . 135.27(17) ?
    O1 C8 C9 . . 114.80(15) ?
    C10 C9 C14 . . 117.93(18) ?
    C10 C9 C8 . . 122.43(17) ?
    C14 C9 C8 . . 119.61(17) ?
    C11 C10 C9 . . 121.09(18) ?
    C11 C10 H10 . . 119.5 ?
    C9 C10 H10 . . 119.5 ?
    C12 C11 C10 . . 118.66(19) ?
    C12 C11 H11 . . 120.7 ?
    C10 C11 H11 . . 120.7 ?
    F1 C12 C13 . . 119.07(18) ?
    F1 C12 C11 . . 118.23(18) ?
    C13 C12 C11 . . 122.70(19) ?
    C12 C13 C14 . . 118.04(19) ?
    C12 C13 H13 . . 121.0 ?
    C14 C13 H13 . . 121.0 ?
    C13 C14 C9 . . 121.58(19) ?
    C13 C14 H14 . . 119.2 ?
    C9 C14 H14 . . 119.2 ?
    C16 C15 C20 . . 121.5(2) ?
    C16 C15 S1 . . 119.32(16) ?
    C20 C15 S1 . . 119.10(16) ?
    C15 C16 C17 . . 118.7(2) ?
    C15 C16 H16 . . 120.6 ?
    C17 C16 H16 . . 120.6 ?
    C18 C17 C16 . . 119.8(2) ?
    C18 C17 H17 . . 120.1 ?
    C16 C17 H17 . . 120.1 ?
    C17 C18 C19 . . 120.9(2) ?
    C17 C18 H18 . . 119.6 ?
    C19 C18 H18 . . 119.6 ?
    C20 C19 C18 . . 119.7(2) ?
    C20 C19 H19 . . 120.2 ?
    C18 C19 H19 . . 120.2 ?
    C19 C20 C15 . . 119.3(2) ?
    C19 C20 H20 . . 120.4 ?
    C15 C20 H20 . . 120.4 ?
loop_
    _geom_torsion_atom_site_label_1
    _geom_torsion_atom_site_label_2
    _geom_torsion_atom_site_label_3
    _geom_torsion_atom_site_label_4
    _geom_torsion_site_symmetry_1
    _geom_torsion_site_symmetry_2
    _geom_torsion_site_symmetry_3
    _geom_torsion_site_symmetry_4
    _geom_torsion
    _geom_torsion_publ_flag
    C3 C2 C1 C8 . . . . -178.7(2) ?
    C7 C2 C1 C8 . . . . 0.2(2) ?
    C3 C2 C1 S1 . . . . 3.7(3) ?
    C7 C2 C1 S1 . . . . -177.34(14) ?
    O2 S1 C1 C8 . . . . -143.48(18) ?
    C15 S1 C1 C8 . . . . 106.68(19) ?
    O2 S1 C1 C2 . . . . 33.56(19) ?
    C15 S1 C1 C2 . . . . -76.27(17) ?
    C7 C2 C3 C4 . . . . 0.3(3) ?
    C1 C2 C3 C4 . . . . 179.1(2) ?
    C2 C3 C4 C5 . . . . 0.9(3) ?
    C2 C3 C4 Br1 . . . . -179.14(14) ?
    C3 C4 C5 C6 . . . . -1.5(3) ?
    Br1 C4 C5 C6 . . . . 178.56(16) ?
    C4 C5 C6 C7 . . . . 0.8(3) ?
    C8 O1 C7 C6 . . . . -179.84(19) ?
    C8 O1 C7 C2 . . . . 0.7(2) ?
    C5 C6 C7 O1 . . . . -179.09(19) ?
    C5 C6 C7 C2 . . . . 0.3(3) ?
    C3 C2 C7 O1 . . . . 178.60(17) ?
    C1 C2 C7 O1 . . . . -0.6(2) ?
    C3 C2 C7 C6 . . . . -0.9(3) ?
    C1 C2 C7 C6 . . . . 179.93(19) ?
    C2 C1 C8 O1 . . . . 0.2(2) ?
    S1 C1 C8 O1 . . . . 177.59(14) ?
    C2 C1 C8 C9 . . . . 179.1(2) ?
    S1 C1 C8 C9 . . . . -3.5(4) ?
    C7 O1 C8 C1 . . . . -0.5(2) ?
    C7 O1 C8 C9 . . . . -179.65(16) ?
    C1 C8 C9 C10 . . . . 3.7(4) ?
    O1 C8 C9 C10 . . . . -177.40(18) ?
    C1 C8 C9 C14 . . . . -178.2(2) ?
    O1 C8 C9 C14 . . . . 0.7(3) ?
    C14 C9 C10 C11 . . . . 0.0(3) ?
    C8 C9 C10 C11 . . . . 178.1(2) ?
    C9 C10 C11 C12 . . . . 0.1(3) ?
    C10 C11 C12 F1 . . . . -179.5(2) ?
    C10 C11 C12 C13 . . . . 0.2(3) ?
    F1 C12 C13 C14 . . . . 179.0(2) ?
    C11 C12 C13 C14 . . . . -0.6(3) ?
    C12 C13 C14 C9 . . . . 0.8(3) ?
    C10 C9 C14 C13 . . . . -0.5(3) ?
    C8 C9 C14 C13 . . . . -178.7(2) ?
    O2 S1 C15 C16 . . . . -8.11(18) ?
    C1 S1 C15 C16 . . . . 101.52(16) ?
    O2 S1 C15 C20 . . . . 169.70(15) ?
    C1 S1 C15 C20 . . . . -80.67(16) ?
    C20 C15 C16 C17 . . . . 3.0(3) ?
    S1 C15 C16 C17 . . . . -179.24(16) ?
    C15 C16 C17 C18 . . . . -1.1(3) ?
    C16 C17 C18 C19 . . . . -1.5(3) ?
    C17 C18 C19 C20 . . . . 2.2(3) ?
    C18 C19 C20 C15 . . . . -0.3(3) ?
    C16 C15 C20 C19 . . . . -2.3(3) ?
    S1 C15 C20 C19 . . . . 179.90(16) ?
loop_
    _geom_hbond_atom_site_label_D
    _geom_hbond_atom_site_label_H
    _geom_hbond_atom_site_label_A
    _geom_hbond_site_symmetry_A
    _geom_hbond_distance_DH
    _geom_hbond_distance_HA
    _geom_hbond_distance_DA
    _geom_hbond_angle_DHA
    C13 H13 O2 1_465 0.95 2.58 3.460(2) 153.5
    C19 H19 O2 1_455 0.95 2.55 3.413(3) 150.3
_iucr_refine_instructions_details
;
TITL 1116 IN P-1
CELL  0.71073  8.00900  9.86070 11.72090 70.47100 83.17100 69.58300
ZERR 2  0.00020  0.00030  0.00030  0.00200  0.00200  0.00200
LATT 1
SFAC C H O F S BR
UNIT 40 24 4 2 2 2
TEMP -100
SIZE 0.178 0.193 0.289
L.S. 15
BOND
BOND $H
CONF
ACTA
MPLA 7 C9 C10 C11 C12 C13 C14 F1
MPLA 9 C1 C2 C3 C4 C5 C6 C7  O1 C8
MPLA 6 C15 C16 C17 C18 C19 C20
EQIV $1 -1+x, 1+y, z
EQIV $2  -1+x, y, z
HTAB  C13 O2_$1
HTAB  C19 O2_$2
FMAP 2
PLAN 20
WGHT    0.041800    0.224600
FVAR       0.17121
BR1   6    1.008853    0.245189   -0.107040    11.00000    0.03834    0.04542 =
         0.03048   -0.01439    0.01344   -0.01050
S1    5    0.633419    0.128416    0.383386    11.00000    0.02725    0.02055 =
         0.02102   -0.00188    0.00143   -0.00211
F1    4    0.023140    0.621093    0.660480    11.00000    0.03995    0.04554 =
         0.03899   -0.02017    0.01374   -0.00195
O2    3    0.824258    0.043781    0.368665    11.00000    0.02577    0.03146 =
         0.03866   -0.00547   -0.00347    0.00146
O1    3    0.494964    0.572084    0.201816    11.00000    0.03263    0.02014 =
         0.02085   -0.00484    0.00212   -0.00789
C2    1    0.678516    0.354289    0.167904    11.00000    0.02425    0.02483 =
         0.01870   -0.00469    0.00034   -0.00917
C1    1    0.591994    0.316566    0.283589    11.00000    0.02356    0.02262 =
         0.01949   -0.00470    0.00072   -0.00659
C3    1    0.798490    0.271954    0.099692    11.00000    0.02417    0.02544 =
         0.02406   -0.00582    0.00068   -0.00646
AFIX  43
H3    2    0.844340    0.163738    0.128041    11.00000   -1.20000
AFIX   0
C4    1    0.847886    0.354279   -0.010798    11.00000    0.02416    0.03455 =
         0.02339   -0.00796    0.00381   -0.01002
C5    1    0.785497    0.513470   -0.055006    11.00000    0.03306    0.03532 =
         0.02204   -0.00431    0.00395   -0.01709
AFIX  43
H5    2    0.825896    0.565099   -0.131127    11.00000   -1.20000
AFIX   0
C6    1    0.665100    0.595548    0.012105    11.00000    0.03581    0.02590 =
         0.02442   -0.00346    0.00071   -0.01465
AFIX  43
H6    2    0.619380    0.703768   -0.016275    11.00000   -1.20000
AFIX   0
C7    1    0.614216    0.512620    0.122690    11.00000    0.02676    0.02452 =
         0.02142   -0.00614   -0.00010   -0.00965
C8    1    0.483372    0.450417    0.300454    11.00000    0.02795    0.02090 =
         0.01897   -0.00404   -0.00124   -0.00910
C9    1    0.360574    0.491953    0.394823    11.00000    0.02355    0.02390 =
         0.02264   -0.00727   -0.00216   -0.00587
C10   1    0.337798    0.384250    0.502519    11.00000    0.03520    0.02227 =
         0.03088   -0.00864    0.00638   -0.00521
AFIX  43
H10   2    0.401516    0.279242    0.514789    11.00000   -1.20000
AFIX   0
C11   1    0.224474    0.427417    0.591507    11.00000    0.03680    0.02919 =
         0.02632   -0.00627    0.00694   -0.00674
AFIX  43
H11   2    0.209733    0.353377    0.664860    11.00000   -1.20000
AFIX   0
C12   1    0.133178    0.579654    0.572102    11.00000    0.02400    0.03608 =
         0.02969   -0.01616    0.00332   -0.00468
C13   1    0.149908    0.690284    0.467755    11.00000    0.03395    0.02613 =
         0.03664   -0.01193    0.00050    0.00058
AFIX  43
H13   2    0.084281    0.794774    0.456344    11.00000   -1.20000
AFIX   0
C14   1    0.264705    0.645604    0.379809    11.00000    0.03500    0.02332 =
         0.02862   -0.00553   -0.00020   -0.00346
AFIX  43
H14   2    0.279136    0.720900    0.307231    11.00000   -1.20000
AFIX   0
C15   1    0.507059    0.072724    0.301513    11.00000    0.02752    0.01739 =
         0.02536   -0.00126    0.00250   -0.00465
C16   1    0.595090   -0.015991    0.229163    11.00000    0.03752    0.02389 =
         0.03744   -0.01051    0.01008   -0.01029
AFIX  43
H16   2    0.721378   -0.048537    0.223272    11.00000   -1.20000
AFIX   0
C17   1    0.495616   -0.056717    0.165213    11.00000    0.06203    0.03084 =
         0.04548   -0.01500    0.00677   -0.02016
AFIX  43
H17   2    0.553404   -0.116239    0.113796    11.00000   -1.20000
AFIX   0
C18   1    0.312498   -0.010529    0.176495    11.00000    0.06212    0.03477 =
         0.04779    0.00039   -0.01277   -0.02777
AFIX  43
H18   2    0.244643   -0.036629    0.131105    11.00000   -1.20000
AFIX   0
C19   1    0.226387    0.073281    0.253023    11.00000    0.03515    0.03706 =
         0.05311    0.00173   -0.00690   -0.01344
AFIX  43
H19   2    0.100604    0.101496    0.262193    11.00000   -1.20000
AFIX   0
C20   1    0.323780    0.115512    0.315720    11.00000    0.02940    0.02714 =
         0.03470   -0.00415    0.00461   -0.00539
AFIX  43
H20   2    0.265955    0.173443    0.368242    11.00000   -1.20000
HKLF 4
REM  1116 IN P-1
REM R1 =  0.0321 for   3428 Fo > 4sig(Fo)  and  0.0420 for all   4102 data
REM    226 parameters refined using      0 restraints
END
WGHT      0.0418      0.2246
REM Highest difference peak  0.337,  deepest hole -0.349,  1-sigma level  0.080
Q1    1   0.7291  0.0800  0.3626  11.00000  0.05    0.34
Q2    1   0.8951  0.2818 -0.0780  11.00000  0.05    0.32
Q3    1   0.5585  0.1093  0.3413  11.00000  0.05    0.32
Q4    1   1.0820  0.2219 -0.0333  11.00000  0.05    0.30
Q5    1   0.3037  0.5684  0.3823  11.00000  0.05    0.29
Q6    1   0.3057  0.8214  0.4407  11.00000  0.05    0.28
Q7    1   0.8769  0.0321  0.4014  11.00000  0.05    0.26
Q8    1   0.9488  0.2825 -0.1859  11.00000  0.05    0.26
Q9    1   0.4219  0.0974  0.2978  11.00000  0.05    0.26
Q10   1   0.9914  0.1567 -0.0577  11.00000  0.05    0.25
Q11   1   0.5206  0.2983  0.1209  11.00000  0.05    0.24
Q12   1   0.1788  0.5156  0.3006  11.00000  0.05    0.24
Q13   1   0.8838  0.2689 -0.1595  11.00000  0.05    0.24
Q14   1   0.8931  0.3218  0.2212  11.00000  0.05    0.24
Q15   1   1.1221  0.2153 -0.1405  11.00000  0.05    0.24
Q16   1   0.1029  0.6232  0.7572  11.00000  0.05    0.24
Q17   1   0.6649  0.1143  0.4599  11.00000  0.05    0.23
Q18   1   0.6026  0.2353  0.3243  11.00000  0.05    0.23
Q19   1   0.6405  0.3226  0.2260  11.00000  0.05    0.23
Q20   1   0.8672  0.1020  0.3343  11.00000  0.05    0.22
;
