# Supplementary material for: 5-Bromo-2-(4-fluoro­phen­yl)-3-phenyl­sulfinyl-1-benzofuran
Source: Acta Crystallogr Sect E Struct Rep Online. 2011 Aug 17;67(Pt 9):o2346. doi: 10.1107/S1600536811032387 (PMC3200819; doi:10.1107/S1600536811032387)
Supplement: Supplementary file 2 [file e-67-o2346-Isup2.hkl]

# 
# h,k,l, Fc-squared, Fo-squared, sigma(Fo-squared) and status flag 
# 
data_I
_shelx_title ' 1116 IN P-1' 
_shelx_refln_list_code          4 
_shelx_F_calc_maximum      200.00 
_exptl_crystal_F_000       416.00 
_reflns_d_resolution_high  0.7459 
 
loop_ 
 _symmetry_equiv_pos_as_xyz 
 'x, y, z' 
 '-x, -y, -z' 
 
_cell_length_a     8.0090 
_cell_length_b     9.8607 
_cell_length_c    11.7209 
_cell_angle_alpha  70.471 
_cell_angle_beta   83.171 
_cell_angle_gamma  69.583 
 
_shelx_F_squared_multiplier     1.000 
 
loop_ 
 _refln_index_h 
 _refln_index_k 
 _refln_index_l 
 _refln_F_squared_calc 
 _refln_F_squared_meas 
 _refln_F_squared_sigma 
 _refln_observed_status 
   1   0   0      103.65      114.10      3.20 o 
   2   0   0      881.51      907.55     25.30 o 
   3   0   0     2233.26     2231.12     41.69 o 
   4   0   0      847.52      814.86     16.04 o 
   5   0   0     1703.44     1664.02     34.48 o 
   6   0   0     2662.76     2608.98     53.35 o 
   7   0   0        6.93       10.44      2.95 o 
   8   0   0      644.73      675.11     22.77 o 
   9   0   0       34.65       36.69      5.46 o 
  10   0   0       46.86       55.05      6.30 o 
  -9   1   0        7.53        8.26      7.33 o 
  -8   1   0       11.35       10.46      3.46 o 
  -7   1   0       32.83       36.69      4.00 o 
  -6   1   0        1.10        0.45      1.58 o 
  -5   1   0      415.89      430.45      9.41 o 
  -4   1   0       68.02       95.79      5.47 o 
  -3   1   0       35.89       53.52      3.00 o 
  -2   1   0       80.46       80.49      3.53 o 
  -1   1   0     2254.91     2382.72     47.67 o 
   0   1   0     1225.98     1289.68     19.46 o 
   1   1   0      498.49      561.38      8.81 o 
   2   1   0       23.51       32.03      1.81 o 
   3   1   0      120.17      115.80      3.29 o 
   4   1   0      556.20      552.57     12.33 o 
   5   1   0      261.79      256.83      6.86 o 
   6   1   0       38.67       44.57      3.26 o 
   7   1   0       94.87       88.73      5.39 o 
   8   1   0        7.83       14.33      3.97 o 
   9   1   0       14.27       11.31      4.40 o 
  10   1   0       44.36       53.98      6.49 o 
  -9   2   0      164.54      176.03     10.23 o 
  -8   2   0       33.86       21.15      4.43 o 
  -7   2   0      443.56      421.79     29.34 o 
  -6   2   0      696.26      691.18     19.44 o 
  -5   2   0      204.50      212.19      5.73 o 
  -4   2   0      595.13      553.44     10.72 o 
  -3   2   0     2982.49     3061.94     52.84 o 
  -2   2   0      132.17      137.68      3.08 o 
  -1   2   0     7799.81     7623.45    156.73 o 
   0   2   0      296.93      374.52      6.30 o 
   1   2   0    11900.92    10573.08    152.27 o 
   2   2   0     7672.15     7902.44    124.64 o 
   3   2   0     2965.17     2939.19     63.50 o 
   4   2   0     1040.66     1035.57     26.89 o 
   5   2   0     2691.50     2648.14     54.21 o 
   6   2   0        8.21       13.88      2.84 o 
   7   2   0     1184.34     1191.67     32.55 o 
   8   2   0      453.37      452.39     15.40 o 
   9   2   0       65.19       61.07      6.44 o 
  10   2   0      190.01      208.87     11.66 o 
  -8   3   0      349.31      339.10     15.69 o 
  -7   3   0       89.60       90.64      5.95 o 
  -6   3   0       31.30       37.35      5.46 o 
  -5   3   0       17.18       15.87      2.44 o 
  -4   3   0        8.47        6.70      2.14 o 
  -3   3   0     1100.07     1127.36     21.81 o 
  -2   3   0      388.11      430.26      8.23 o 
  -1   3   0      562.36      616.41     14.20 o 
   0   3   0      571.24      702.72     13.41 o 
   1   3   0        8.93       10.94      1.20 o 
   2   3   0        0.08        0.68      0.69 o 
   3   3   0      226.08      229.32      4.44 o 
   4   3   0      345.53      353.86      7.87 o 
   5   3   0       26.50       29.26      2.05 o 
   6   3   0       58.60       51.64      4.35 o 
   7   3   0      628.74      636.38     21.91 o 
   8   3   0       11.38        8.88      5.71 o 
   9   3   0      133.91      120.19      8.68 o 
  10   3   0        0.91        4.56      5.52 o 
  -8   4   0        2.57        0.00      4.78 o 
  -7   4   0       56.81       69.21      5.95 o 
  -6   4   0       14.89       17.83      3.50 o 
  -5   4   0      731.06      713.28     20.69 o 
  -4   4   0     1354.27     1322.03     34.73 o 
  -3   4   0       92.75       88.67      4.53 o 
  -2   4   0     1081.80     1110.44     21.67 o 
  -1   4   0      240.20      179.33      4.97 o 
   0   4   0      174.34      162.29      3.80 o 
   1   4   0     5394.37     5736.34     83.40 o 
   2   4   0     1573.45     1525.20     21.17 o 
   3   4   0       60.29       58.48      2.06 o 
   4   4   0      977.26      954.00     15.34 o 
   5   4   0     1233.06     1251.17     24.56 o 
   6   4   0      129.29      126.69      7.48 o 
   7   4   0      797.23      758.50     22.62 o 
   8   4   0       75.24       73.08      6.54 o 
   9   4   0       45.80       50.18      6.76 o 
  10   4   0      167.82      188.91     11.58 o 
  -7   5   0       33.26       34.13      8.70 o 
  -6   5   0      191.89      208.69      9.26 o 
  -5   5   0        6.93        5.88      3.34 o 
  -4   5   0      471.34      450.53     33.43 o 
  -3   5   0      199.56      188.37      8.60 o 
  -2   5   0       12.81       13.39      3.20 o 
  -1   5   0     1439.78     1505.30     31.29 o 
   0   5   0        8.59       14.13      1.33 o 
   1   5   0        5.65       11.33      1.64 o 
   2   5   0      859.26      888.59     13.58 o 
   3   5   0       36.49       33.47      1.81 o 
   4   5   0       65.13       73.59      3.40 o 
   5   5   0      289.15      299.43      7.86 o 
   6   5   0       89.48       90.12      7.64 o 
   7   5   0      197.49      181.07      9.09 o 
   8   5   0      102.73       85.26      7.85 o 
   9   5   0       60.49       64.37      8.11 o 
  10   5   0        9.89        5.95      6.99 o 
  -7   6   0       61.93       72.89      7.43 o 
  -6   6   0       49.31       47.26      6.88 o 
  -5   6   0      169.70      194.52      8.98 o 
  -4   6   0      830.79      771.37     22.58 o 
  -3   6   0       12.20       23.96      4.60 o 
  -2   6   0     2000.31     1953.08     60.05 o 
  -1   6   0      600.73      582.18     13.77 o 
   0   6   0      877.17      831.43     16.55 o 
   1   6   0      982.01      946.37     14.95 o 
   2   6   0      611.59      665.59     11.26 o 
   3   6   0      370.00      390.32      7.44 o 
   4   6   0     2274.63     2292.87     37.80 o 
   5   6   0        6.85        9.06      2.18 o 
   6   6   0     1527.49     1535.45     35.61 o 
   7   6   0       16.12       10.21      4.91 o 
   8   6   0      146.99      143.96     19.27 o 
   9   6   0      228.07      242.62     14.13 o 
  10   6   0       45.73       39.71      7.90 o 
  -6   7   0        5.97        0.78      4.70 o 
  -5   7   0        0.59       -1.48      3.95 o 
  -4   7   0      197.51      214.91      9.81 o 
  -3   7   0        0.51        3.23      3.40 o 
  -2   7   0       75.97       81.34      5.90 o 
  -1   7   0      277.24      272.57      9.12 o 
   0   7   0        0.20        1.06      2.13 o 
   1   7   0       89.16       87.39      3.82 o 
   2   7   0       12.50       13.61      1.86 o 
   3   7   0       25.58       25.04      2.25 o 
   4   7   0       49.23       47.60      2.93 o 
   5   7   0       14.94       14.01      2.51 o 
   6   7   0       41.70       32.38      4.58 o 
   7   7   0       44.76       46.42      9.55 o 
   8   7   0       38.52       37.41      7.19 o 
   9   7   0       10.01        6.50      6.62 o 
  10   7   0       59.61       50.31      8.94 o 
  -5   8   0      217.64      229.83     17.34 o 
  -4   8   0        1.62        1.67      4.18 o 
  -3   8   0     1280.83     1232.20     42.45 o 
  -2   8   0        3.67        5.12      3.80 o 
  -1   8   0      116.34      103.79      6.35 o 
   0   8   0      772.88      742.15     18.85 o 
   1   8   0      377.96      380.95      9.42 o 
   2   8   0      179.62      191.52      6.33 o 
   3   8   0     3032.72     3059.16     52.93 o 
   4   8   0       86.63       89.51      4.99 o 
   5   8   0      719.84      720.76     16.04 o 
   6   8   0      452.79      464.27     22.21 o 
   7   8   0       84.67       71.40      6.70 o 
   8   8   0       29.57       15.34      7.05 o 
   9   8   0      146.13      136.94     27.29 o 
  -4   9   0       11.62        8.80      6.66 o 
  -3   9   0      112.34      109.61     10.32 o 
  -2   9   0       83.03       74.89      6.70 o 
  -1   9   0      112.45      111.31      7.27 o 
   0   9   0       23.30       28.65      4.25 o 
   1   9   0       39.70       36.58      3.64 o 
   2   9   0        0.62       -0.29      2.67 o 
   3   9   0        4.58        2.26      4.14 o 
   4   9   0       15.46       15.31      4.20 o 
   5   9   0      108.60      103.59      6.26 o 
   6   9   0        6.20        4.22      3.75 o 
   7   9   0       41.85       41.80      6.31 o 
   8   9   0       14.29        5.33      7.19 o 
   9   9   0        2.00       -2.68      7.32 o 
  -3  10   0       38.08       38.99      7.49 o 
  -2  10   0        1.59        1.87      4.99 o 
  -1  10   0      236.56      237.16     19.44 o 
   0  10   0      109.58      116.21      7.90 o 
   1  10   0        8.24       11.44      4.03 o 
   2  10   0      497.22      511.30     17.46 o 
   3  10   0       33.84       31.62      5.11 o 
   4  10   0      380.34      373.72     33.09 o 
   5  10   0      213.39      222.35     10.17 o 
   6  10   0       43.22       57.62      7.13 o 
   7  10   0      145.58      141.03     11.55 o 
   8  10   0      102.02      108.95      8.38 o 
  -1  11   0       13.52       23.05      6.12 o 
   0  11   0       89.86       97.52      8.24 o 
   1  11   0        0.07       -4.34      4.34 o 
   2  11   0        1.35        2.53      5.44 o 
   3  11   0       50.80       46.17      6.98 o 
   4  11   0       92.81       94.60      8.87 o 
   5  11   0       17.38       28.44      6.60 o 
   6  11   0        3.52       -0.65      6.94 o 
   7  11   0       12.62       14.72      5.37 o 
   1  12   0      105.55      116.85     12.58 o 
   2  12   0       33.38       28.42      9.04 o 
   3  12   0       16.04       23.76     11.77 o 
   4  12   0      188.10      185.24     17.13 o 
   5  12   0        3.86        0.67      7.48 o 
   6  12   0        7.60        6.47      7.71 o 
  -4 -12   1        0.67        1.76      7.01 o 
  -3 -12   1      111.34      124.44     17.15 o 
  -2 -12   1        3.25        3.75     11.26 o 
  -7 -11   1        0.32        2.06      8.28 o 
  -6 -11   1       33.06       32.55      9.65 o 
  -5 -11   1       46.30       42.01      8.29 o 
  -4 -11   1        0.30        1.48      5.64 o 
  -3 -11   1       44.56       48.35      7.15 o 
  -2 -11   1       11.12        6.78      5.26 o 
  -1 -11   1       18.77       18.40      8.17 o 
   0 -11   1      104.83      122.53     16.42 o 
   1 -11   1        0.13        5.63      5.67 o 
  -8 -10   1       27.18       29.19     10.72 o 
  -7 -10   1        3.97       13.02      8.28 o 
  -6 -10   1      164.14      166.48     10.53 o 
  -5 -10   1        2.03       -3.48      5.12 o 
  -4 -10   1      218.57      225.63     10.24 o 
  -3 -10   1       57.27       75.87     11.53 o 
  -2 -10   1       89.34       99.45      9.60 o 
  -1 -10   1      251.89      249.76      9.99 o 
   0 -10   1       90.19       89.91      8.97 o 
   1 -10   1       62.27       52.24      6.33 o 
   2 -10   1      209.62      212.87     11.30 o 
  -9  -9   1       33.13       35.59      8.94 o 
  -8  -9   1       34.82       50.30      8.90 o 
  -7  -9   1       16.32       17.00      5.04 o 
  -6  -9   1      111.44      104.93      9.98 o 
  -5  -9   1      248.23      229.65     11.58 o 
  -4  -9   1       32.47       23.80      5.69 o 
  -3  -9   1       33.57       41.66      4.52 o 
  -2  -9   1       39.55       43.10      4.66 o 
  -1  -9   1       31.47       35.98      3.73 o 
   0  -9   1       31.36       27.44      4.84 o 
   1  -9   1        0.23        0.34      4.21 o 
   2  -9   1      115.00      126.68      8.43 o 
   3  -9   1        7.73       12.34      5.11 o 
   4  -9   1        7.85        6.28      5.83 o 
  -9  -8   1       14.99       16.68      8.87 o 
  -8  -8   1        6.88        5.37      6.18 o 
  -7  -8   1      237.81      268.30     14.66 o 
  -6  -8   1        1.84       -2.73      3.01 o 
  -5  -8   1      862.97      819.75     22.24 o 
  -4  -8   1      142.81      153.74      6.04 o 
  -3  -8   1      165.00      175.52      7.20 o 
  -2  -8   1      151.58      162.28      5.35 o 
  -1  -8   1      903.25      923.25     21.82 o 
   0  -8   1       57.67       50.82      4.02 o 
   1  -8   1     1118.83     1061.69     27.13 o 
   2  -8   1        4.57        4.66      3.87 o 
   3  -8   1       38.81       52.86      5.84 o 
   4  -8   1      125.44      137.20      8.87 o 
   5  -8   1       17.49       12.27      6.40 o 
 -10  -7   1       51.11       59.82      9.45 o 
  -9  -7   1       78.02       69.33      9.19 o 
  -8  -7   1        5.08        7.77      5.23 o 
  -7  -7   1      496.88      513.66     18.21 o 
  -6  -7   1        2.35        0.38      3.25 o 
  -5  -7   1       54.41       66.12      4.19 o 
  -4  -7   1     1656.59     1640.64     28.02 o 
  -3  -7   1       95.13      105.57      5.22 o 
  -2  -7   1      103.80      100.77      5.54 o 
  -1  -7   1        8.48       11.10      2.32 o 
   0  -7   1       32.01       28.57      3.00 o 
   1  -7   1      381.63      380.23     11.71 o 
   2  -7   1      142.45      127.97      7.02 o 
   3  -7   1       45.68       44.52      5.03 o 
   4  -7   1       33.47       36.02      5.11 o 
   5  -7   1        8.33        8.03      4.71 o 
   6  -7   1       14.12       23.12      6.00 o 
 -10  -6   1       19.85       20.14      7.75 o 
  -9  -6   1       12.52        8.76      5.43 o 
  -8  -6   1      197.74      222.52     12.04 o 
  -7  -6   1       11.48        8.43      4.75 o 
  -6  -6   1      158.58      169.80     10.44 o 
  -5  -6   1      794.38      814.77     18.12 o 
  -4  -6   1       17.58       14.93      1.90 o 
  -3  -6   1     1103.85     1099.87     16.86 o 
  -2  -6   1      709.73      704.79     12.21 o 
  -1  -6   1       34.42       35.00      2.09 o 
   0  -6   1     1012.51      972.60     19.26 o 
   1  -6   1       95.19       95.72      4.32 o 
   2  -6   1      294.31      259.05     11.17 o 
   3  -6   1      850.11      792.82     22.91 o 
   4  -6   1      115.20      116.02      7.32 o 
   5  -6   1        8.45       13.01      4.19 o 
   6  -6   1       93.55       95.16     10.13 o 
 -10  -5   1      360.17      367.75     58.68 o 
  -9  -5   1       82.53       89.03      8.12 o 
  -8  -5   1      217.63      246.01     15.29 o 
  -7  -5   1      504.90      500.67     16.97 o 
  -6  -5   1       21.14       19.43      3.48 o 
  -5  -5   1      484.70      465.96     10.76 o 
  -4  -5   1      538.79      554.83     10.27 o 
  -3  -5   1      796.51      838.98     13.04 o 
  -2  -5   1     2928.91     2959.74     43.46 o 
  -1  -5   1      432.25      453.18      7.42 o 
   0  -5   1      650.79      663.92     12.38 o 
   1  -5   1      199.91      192.82      6.57 o 
   2  -5   1        7.86        7.48      2.28 o 
   3  -5   1      536.80      527.19     15.92 o 
   4  -5   1       58.40       63.36      4.85 o 
   5  -5   1       85.13       69.89      5.21 o 
   6  -5   1       42.65       44.42      5.18 o 
   7  -5   1       30.39       30.79      5.64 o 
 -10  -4   1      124.97      114.27      9.48 o 
  -9  -4   1      167.65      160.76     14.98 o 
  -8  -4   1       43.89       37.55      6.35 o 
  -7  -4   1        5.23       -1.55      3.43 o 
  -6  -4   1      402.34      399.42     13.55 o 
  -5  -4   1      615.26      592.12     12.83 o 
  -4  -4   1     2449.00     2569.63     43.98 o 
  -3  -4   1     2264.08     2250.56     30.96 o 
  -2  -4   1       84.58       77.97      2.88 o 
  -1  -4   1      766.76      742.52     10.78 o 
   0  -4   1     6142.47     6222.71    103.23 o 
   1  -4   1      316.42      266.94      8.48 o 
   2  -4   1     1290.61     1184.91     27.09 o 
   3  -4   1      528.56      512.90     17.66 o 
   4  -4   1      102.94       96.42      5.22 o 
   5  -4   1     1321.64     1231.18     44.47 o 
   6  -4   1       92.37       87.75     13.73 o 
   7  -4   1        2.51        4.48      4.35 o 
   8  -4   1      215.48      195.13     12.28 o 
 -10  -3   1        1.84       -0.90      4.94 o 
  -9  -3   1      250.15      225.03     10.88 o 
  -8  -3   1      289.51      291.24     11.72 o 
  -7  -3   1       15.22       10.94      4.43 o 
  -6  -3   1      761.37      769.59     22.03 o 
  -5  -3   1      568.22      536.95     11.46 o 
  -4  -3   1      254.81      249.06      6.11 o 
  -3  -3   1     1778.96     1810.73     29.29 o 
  -2  -3   1      646.76      725.74     11.07 o 
  -1  -3   1       51.58       39.95      1.81 o 
   0  -3   1     2841.91     2918.52     44.41 o 
   1  -3   1     1130.64     1156.23     23.91 o 
   2  -3   1      273.32      268.82      7.17 o 
   3  -3   1     2002.07     1957.54     37.36 o 
   4  -3   1      171.39      173.34      5.95 o 
   5  -3   1       21.19       17.09      2.82 o 
   6  -3   1      415.40      393.49     15.01 o 
   7  -3   1        0.39        0.68      4.09 o 
   8  -3   1       51.86       49.47      6.48 o 
 -10  -2   1        1.96        3.57      8.02 o 
  -9  -2   1      131.06      138.98      8.30 o 
  -8  -2   1        2.88        3.44      3.47 o 
  -7  -2   1      358.77      343.37     12.19 o 
  -6  -2   1      771.82      771.56     21.63 o 
  -5  -2   1      151.50      158.75      5.18 o 
  -4  -2   1      306.10      264.57      6.89 o 
  -3  -2   1     2257.16     2307.26     50.41 o 
  -2  -2   1     2795.32     3008.17     47.63 o 
  -1  -2   1     6809.82     7015.89     90.64 o 
   0  -2   1      418.05      456.99      7.43 o 
   1  -2   1     4592.23     4532.49     96.02 o 
   2  -2   1     4126.89     4003.99     74.47 o 
   3  -2   1      686.67      665.45     16.06 o 
   4  -2   1     1580.26     1584.39     30.51 o 
   5  -2   1     1593.51     1510.15     32.18 o 
   6  -2   1      123.04      116.71      7.65 o 
   7  -2   1      641.95      619.99     30.70 o 
   8  -2   1       17.69       26.95      5.12 o 
   9  -2   1       79.92       80.17      7.51 o 
 -10  -1   1       12.58       33.25      9.89 o 
  -9  -1   1      274.46      314.22     12.46 o 
  -8  -1   1      204.81      205.43     11.27 o 
  -7  -1   1       87.39       95.24      5.45 o 
  -6  -1   1      749.21      740.52     16.86 o 
  -5  -1   1      202.02      229.27      6.22 o 
  -4  -1   1      350.97      308.38     11.90 o 
  -3  -1   1     1911.39     1998.69     45.11 o 
  -2  -1   1      266.16      305.74      8.42 o 
  -1  -1   1     1156.24     1202.05     19.69 o 
   0  -1   1        8.40       10.84      0.50 o 
   1  -1   1      581.47      622.93     12.49 o 
   2  -1   1      887.51      848.82     16.41 o 
   3  -1   1      452.30      509.46     11.71 o 
   4  -1   1      566.20      642.48     14.28 o 
   5  -1   1      329.37      318.60      8.15 o 
   6  -1   1        0.92        1.96      2.47 o 
   7  -1   1       52.99       54.34      7.33 o 
   8  -1   1        0.22        1.36      3.48 o 
   9  -1   1      139.09      148.74      9.55 o 
 -10   0   1       72.73       73.23      6.89 o 
  -9   0   1       41.90       43.01      5.32 o 
  -8   0   1       77.11       74.77      8.30 o 
  -7   0   1      223.00      207.47      8.24 o 
  -6   0   1       46.11       53.67      2.68 o 
  -5   0   1      614.48      615.21     12.68 o 
  -4   0   1     2441.50     2602.83     88.98 o 
  -3   0   1      237.45      275.53     11.57 o 
  -2   0   1     2997.36     3095.81    103.03 o 
  -1   0   1      559.23      604.45     13.70 o 
   0   0   1      115.00      126.07      2.12 o 
   1   0   1     3999.79     4032.54     95.07 o 
   2   0   1     1288.12     1301.21     37.46 o 
   3   0   1     3331.82     3509.11     78.15 o 
   4   0   1     1398.10     1272.82     29.31 o 
   5   0   1      186.02      185.28      5.88 o 
   6   0   1     1217.42     1196.00     36.42 o 
   7   0   1      299.74      277.41     25.42 o 
   8   0   1      114.66      113.14     16.20 o 
   9   0   1      124.55      125.01      7.99 o 
  10   0   1      122.07      108.89      9.38 o 
  -9   1   1      156.02      145.32      8.02 o 
  -8   1   1      318.85      313.52     11.19 o 
  -7   1   1      543.23      500.05     15.08 o 
  -6   1   1      143.37      149.72      4.31 o 
  -5   1   1      135.89      127.66      7.19 o 
  -4   1   1     4752.47     4978.77    134.36 o 
  -3   1   1      604.39      603.84     18.30 o 
  -2   1   1     2380.99     2388.29     64.96 o 
  -1   1   1     5086.98     5334.35    142.80 o 
   0   1   1      217.26      236.79      4.78 o 
   1   1   1     1680.36     1820.03     31.48 o 
   2   1   1     1972.02     2047.13     48.60 o 
   3   1   1       59.79       62.27      3.14 o 
   4   1   1      451.64      420.66      9.79 o 
   5   1   1       54.37       57.66      4.19 o 
   6   1   1       11.87       11.24      3.05 o 
   7   1   1      439.95      468.75     16.72 o 
   8   1   1        1.03        0.38      3.92 o 
   9   1   1        6.28        3.81      4.35 o 
  10   1   1       48.73       58.16      6.61 o 
  -9   2   1        0.74        0.00      3.41 o 
  -8   2   1      381.09      368.84     31.39 o 
  -7   2   1       55.84       51.90      3.48 o 
  -6   2   1       70.56       60.40      3.24 o 
  -5   2   1      536.33      543.96     18.27 o 
  -4   2   1      238.81      263.02      8.72 o 
  -3   2   1      204.53      171.58     11.01 o 
  -2   2   1      893.62      926.54     26.34 o 
  -1   2   1      136.41      156.06      3.41 o 
   0   2   1     4545.76     4647.81     72.06 o 
   1   2   1     3667.28     3870.61     59.14 o 
   2   2   1      198.61      223.82      4.18 o 
   3   2   1      429.44      380.43      7.94 o 
   4   2   1      810.27      814.26     21.59 o 
   5   2   1      436.31      398.21      9.95 o 
   6   2   1     1823.75     1708.86     51.21 o 
   7   2   1       93.05       97.45      6.27 o 
   8   2   1       65.08       63.12      6.07 o 
   9   2   1      136.51      150.57      9.29 o 
  10   2   1        3.78       10.12      5.32 o 
  -8   3   1      117.40      110.19      7.16 o 
  -7   3   1      582.21      630.83     21.20 o 
  -6   3   1      193.44      196.75      6.72 o 
  -5   3   1     1243.25     1230.58     22.56 o 
  -4   3   1      732.12      742.39     13.91 o 
  -3   3   1      762.73      745.65     13.71 o 
  -2   3   1     1124.42     1044.25     20.07 o 
  -1   3   1     3318.72     3473.86     75.46 o 
   0   3   1     3375.16     3442.47     53.56 o 
   1   3   1     5864.37     6016.08     82.70 o 
   2   3   1      573.03      631.83     10.10 o 
   3   3   1      506.87      465.24      9.59 o 
   4   3   1      896.28      902.08     17.82 o 
   5   3   1      182.87      181.03      4.98 o 
   6   3   1      443.19      425.34     13.47 o 
   7   3   1       11.46       12.41      3.90 o 
   8   3   1       13.03       12.62      4.27 o 
   9   3   1      122.36      122.81      8.60 o 
  10   3   1       16.78       19.88      5.88 o 
  -8   4   1       50.56       39.30      5.13 o 
  -7   4   1       15.17        8.85      3.55 o 
  -6   4   1       99.74       96.03      5.83 o 
  -5   4   1      140.85      136.91      6.09 o 
  -4   4   1      153.80      149.34      5.21 o 
  -3   4   1     1784.66     1763.59     31.24 o 
  -2   4   1      190.83      192.74      4.80 o 
  -1   4   1     1264.26     1280.17     25.60 o 
   0   4   1     2248.92     2196.42     34.69 o 
   1   4   1      677.64      743.30     11.70 o 
   2   4   1     1416.37     1471.70     25.86 o 
   3   4   1     3197.36     3211.63     47.65 o 
   4   4   1      391.47      387.87      7.83 o 
   5   4   1     1138.68     1099.58     25.60 o 
   6   4   1      163.28      156.59      7.08 o 
   7   4   1      131.12      130.29      8.26 o 
   8   4   1      583.60      590.33     21.77 o 
   9   4   1       24.02       21.02      7.33 o 
  10   4   1       94.24       96.60      8.85 o 
  -7   5   1       54.31       47.84      8.53 o 
  -6   5   1      160.67      148.86      7.49 o 
  -5   5   1       66.23       71.37      4.82 o 
  -4   5   1        6.90        5.64      2.59 o 
  -3   5   1     2495.94     2421.47     61.50 o 
  -2   5   1     1245.74     1232.25     28.22 o 
  -1   5   1       21.19       32.74      2.19 o 
   0   5   1     2028.77     2006.41     37.29 o 
   1   5   1        6.81       10.54      1.19 o 
   2   5   1     1405.63     1464.82     21.38 o 
   3   5   1     2767.09     2792.56     41.85 o 
   4   5   1        3.08        3.82      1.39 o 
   5   5   1      287.03      278.57      7.34 o 
   6   5   1      863.83      848.10     29.35 o 
   7   5   1        3.51        6.35      3.76 o 
   8   5   1       24.67       28.15      7.33 o 
   9   5   1       23.35       22.04      6.04 o 
  10   5   1        0.84       -2.92      6.14 o 
  -7   6   1        0.81        4.14      4.95 o 
  -6   6   1      100.78      107.82      6.86 o 
  -5   6   1       22.49       20.05      3.90 o 
  -4   6   1      291.16      281.17     16.55 o 
  -3   6   1      490.44      456.70     14.40 o 
  -2   6   1        2.38        4.37      2.51 o 
  -1   6   1     1407.53     1379.52     32.78 o 
   0   6   1       39.57       29.07      2.75 o 
   1   6   1      802.83      784.76     13.26 o 
   2   6   1     2846.40     2940.44     41.59 o 
   3   6   1        9.26        6.38      1.57 o 
   4   6   1     1272.67     1251.26     20.75 o 
   5   6   1      987.53     1007.83     35.16 o 
   6   6   1      222.22      227.52      8.37 o 
   7   6   1      620.77      584.18     22.11 o 
   8   6   1       50.64       52.44      6.97 o 
   9   6   1       49.31       45.46      7.33 o 
  10   6   1       41.75       40.33      7.72 o 
  -6   7   1      214.18      232.27     14.97 o 
  -5   7   1      102.54      103.74      7.01 o 
  -4   7   1       64.18       61.54      5.37 o 
  -3   7   1       80.34       88.11      5.78 o 
  -2   7   1       21.23       19.88      3.84 o 
  -1   7   1      519.39      508.27     14.15 o 
   0   7   1      339.96      312.62      8.69 o 
   1   7   1      171.01      180.56      5.52 o 
   2   7   1      662.30      640.54     11.21 o 
   3   7   1       19.00       22.49      2.09 o 
   4   7   1       37.27       41.93      2.96 o 
   5   7   1      334.95      329.04      8.55 o 
   6   7   1       20.22       15.97      3.17 o 
   7   7   1      386.60      375.96     16.80 o 
   8   7   1      118.99      102.38      9.40 o 
   9   7   1       33.81       14.97      6.54 o 
  10   7   1        5.68       10.42      7.11 o 
  -5   8   1       22.14       24.09      5.10 o 
  -4   8   1      129.74      139.67      8.18 o 
  -3   8   1       73.48       63.14     11.83 o 
  -2   8   1      180.85      174.65     11.98 o 
  -1   8   1      101.37      100.24      9.42 o 
   0   8   1      222.27      202.24      7.77 o 
   1   8   1      160.03      168.08      5.56 o 
   2   8   1       67.54       66.75      4.09 o 
   3   8   1        4.09        3.08      2.29 o 
   4   8   1      378.67      369.21      9.70 o 
   5   8   1      285.63      299.95      7.97 o 
   6   8   1      523.61      514.53     14.67 o 
   7   8   1       71.29       79.69      6.65 o 
   8   8   1        1.51        0.00      6.24 o 
   9   8   1      122.31      127.50     21.15 o 
  10   8   1       52.87       68.74     19.10 o 
  -4   9   1      103.24       96.41     11.63 o 
  -3   9   1       11.69       12.03      4.71 o 
  -2   9   1      139.31      138.62      8.09 o 
  -1   9   1      253.23      252.51     10.93 o 
   0   9   1        7.16        9.27      3.44 o 
   1   9   1      244.00      239.86      8.31 o 
   2   9   1      229.33      230.60      7.32 o 
   3   9   1      196.60      205.24      8.44 o 
   4   9   1      133.82      144.52      6.72 o 
   5   9   1        1.59       -2.23      3.12 o 
   6   9   1       15.72       15.37      3.99 o 
   7   9   1      229.05      230.48     11.38 o 
   8   9   1        7.80        6.47      6.50 o 
   9   9   1        1.10       -2.04      7.01 o 
  -3  10   1       29.84       30.32      6.06 o 
  -2  10   1       40.48       34.43      6.07 o 
  -1  10   1       16.37        7.97      4.75 o 
   0  10   1       17.31       14.97      5.14 o 
   1  10   1      315.37      268.68     10.92 o 
   2  10   1        7.46        1.51      3.24 o 
   3  10   1      286.02      304.78     13.49 o 
   4  10   1        4.26        7.30      4.25 o 
   5  10   1       51.63       55.22      7.08 o 
   6  10   1      136.44      132.05      7.44 o 
   7  10   1      259.78      250.50      9.92 o 
   8  10   1       14.06       13.87      6.26 o 
   9  10   1       18.92       16.36      8.57 o 
  -1  11   1        1.98        8.20      5.40 o 
   0  11   1        8.39        7.67      5.11 o 
   1  11   1      185.02      205.22     11.02 o 
   2  11   1       47.25       52.35      5.81 o 
   3  11   1      143.84      175.26     11.79 o 
   4  11   1      124.72       94.85      9.01 o 
   5  11   1        1.56        3.46      5.65 o 
   6  11   1       96.67      101.48      9.13 o 
   7  11   1       10.05        7.01      5.09 o 
   8  11   1       24.51       23.50      7.43 o 
   1  12   1        0.52       -0.81      5.42 o 
   2  12   1       34.54       33.75      7.52 o 
   3  12   1       95.87       99.95      9.07 o 
   4  12   1        9.62        0.68      6.05 o 
   5  12   1       75.09       77.15      9.96 o 
   6  12   1        5.38        1.22      6.00 o 
  -6 -11   2        0.94        1.79      7.70 o 
  -5 -11   2       44.15       50.69      6.76 o 
  -4 -11   2      214.48      208.07     12.11 o 
  -3 -11   2       15.65       10.82      6.03 o 
  -2 -11   2      201.15      217.39     20.60 o 
  -1 -11   2        0.91        1.47      8.87 o 
   0 -11   2       20.60       15.54      5.99 o 
  -7 -10   2        0.15       -7.28      7.28 o 
  -6 -10   2       17.86       23.40      6.05 o 
  -5 -10   2       36.31       31.19      6.53 o 
  -4 -10   2      126.20      131.86     12.82 o 
  -3 -10   2      110.64      105.75      7.33 o 
  -2 -10   2        0.85        1.67      4.90 o 
  -1 -10   2        2.14       -3.37      3.78 o 
   0 -10   2       89.23       78.06      7.15 o 
   1 -10   2        3.44       -0.31      4.86 o 
   2 -10   2        0.44        1.68      5.75 o 
  -8  -9   2       59.85       71.80     12.50 o 
  -7  -9   2       69.29       87.70      7.37 o 
  -6  -9   2       60.37       56.86      5.21 o 
  -5  -9   2      577.60      565.38     20.20 o 
  -4  -9   2        4.23        2.59      4.83 o 
  -3  -9   2      296.62      278.08     12.62 o 
  -2  -9   2      518.72      536.76     15.62 o 
  -1  -9   2        9.80       10.15      3.34 o 
   0  -9   2      537.73      507.09     17.24 o 
   1  -9   2       24.81       27.23      5.42 o 
   2  -9   2       25.40       25.85     10.52 o 
   3  -9   2      416.53      434.03     16.83 o 
  -9  -8   2        0.90        9.89      7.38 o 
  -8  -8   2       35.09       22.88      7.23 o 
  -7  -8   2      191.25      181.51     10.14 o 
  -6  -8   2       81.20       86.54      6.70 o 
  -5  -8   2       13.59       10.00      3.19 o 
  -4  -8   2      128.75      130.58      8.32 o 
  -3  -8   2        2.98        2.35      3.76 o 
  -2  -8   2       91.92       93.34      4.83 o 
  -1  -8   2       54.80       48.49      3.86 o 
   0  -8   2      101.96      110.09      5.75 o 
   1  -8   2        0.71        1.03      3.15 o 
   2  -8   2      279.23      290.24     12.16 o 
   3  -8   2       25.14       25.17      5.30 o 
   4  -8   2       62.04       60.29      6.80 o 
  -9  -7   2      539.27      571.84     21.28 o 
  -8  -7   2      147.37      136.85      9.82 o 
  -7  -7   2       48.69       53.29      6.60 o 
  -6  -7   2      397.41      389.59     17.28 o 
  -5  -7   2       57.30       55.01      3.88 o 
  -4  -7   2      791.76      806.79     16.09 o 
  -3  -7   2     1627.57     1652.10     27.96 o 
  -2  -7   2        6.28        5.65      2.25 o 
  -1  -7   2     1673.85     1603.42     32.33 o 
   0  -7   2      422.86      429.84     10.93 o 
   1  -7   2       61.74       57.74      5.61 o 
   2  -7   2      641.69      623.28     22.76 o 
   3  -7   2      232.23      221.77     10.29 o 
   4  -7   2        1.77        1.63      4.28 o 
   5  -7   2      185.33      184.40      9.95 o 
 -10  -6   2        0.97        3.21      6.05 o 
  -9  -6   2      105.08       89.97      8.36 o 
  -8  -6   2      274.89      261.87     18.62 o 
  -7  -6   2      304.91      287.62     12.71 o 
  -6  -6   2       42.67       42.93      4.70 o 
  -5  -6   2       10.63        9.86      2.45 o 
  -4  -6   2      315.51      298.87      7.40 o 
  -3  -6   2       65.92       82.25      2.89 o 
  -2  -6   2        3.86        6.35      1.56 o 
  -1  -6   2     1535.33     1533.41     25.81 o 
   0  -6   2        1.49       -1.65      1.69 o 
   1  -6   2      397.97      370.61     10.01 o 
   2  -6   2      126.84      126.66      5.91 o 
   3  -6   2        7.28        9.20      3.58 o 
   4  -6   2       36.34       34.45      6.03 o 
   5  -6   2      280.66      257.55     11.47 o 
   6  -6   2       20.81       28.42      5.64 o 
 -10  -5   2       54.85       57.56      8.90 o 
  -9  -5   2       35.97       47.58      6.53 o 
  -8  -5   2      179.72      172.10      9.72 o 
  -7  -5   2      433.83      463.03     16.33 o 
  -6  -5   2      737.90      730.89     19.75 o 
  -5  -5   2       95.84      101.71      4.78 o 
  -4  -5   2     1569.31     1598.12     28.36 o 
  -3  -5   2       57.53       50.10      2.09 o 
  -2  -5   2     1554.12     1600.77     23.59 o 
  -1  -5   2      424.62      413.09      7.42 o 
   0  -5   2     1112.96     1180.75     18.05 o 
   1  -5   2      933.76      877.94     19.44 o 
   2  -5   2     1036.99     1002.30     24.75 o 
   3  -5   2        5.24        7.21      3.08 o 
   4  -5   2      610.89      557.21     17.48 o 
   5  -5   2       51.49       50.06      5.19 o 
   6  -5   2       92.82       82.70      7.52 o 
   7  -5   2      179.38      189.33     12.96 o 
 -10  -4   2       60.98       59.89      7.35 o 
  -9  -4   2       69.92       68.81      7.03 o 
  -8  -4   2        0.09       -1.98      4.11 o 
  -7  -4   2       25.82       23.30      4.43 o 
  -6  -4   2      258.59      259.43     10.43 o 
  -5  -4   2       33.98       36.49      3.41 o 
  -4  -4   2      259.32      282.88      7.50 o 
  -3  -4   2      573.11      659.03     10.92 o 
  -2  -4   2     1429.00     1508.78     21.33 o 
  -1  -4   2      483.28      527.45      8.53 o 
   0  -4   2       76.75       77.05      2.27 o 
   1  -4   2      236.80      196.21      4.91 o 
   2  -4   2        1.90        5.78      1.52 o 
   3  -4   2     1759.56     1766.02     45.92 o 
   4  -4   2      276.74      240.60      9.22 o 
   5  -4   2        2.01        1.90      3.08 o 
   6  -4   2      397.69      372.24     22.69 o 
   7  -4   2        1.89        6.48      5.12 o 
   8  -4   2       36.49       27.97      6.82 o 
 -10  -3   2       12.62        8.96      5.39 o 
  -9  -3   2      202.73      199.98     13.20 o 
  -8  -3   2      337.78      310.15     13.82 o 
  -7  -3   2      844.47      855.32     24.72 o 
  -6  -3   2      175.52      175.73      8.01 o 
  -5  -3   2      658.81      621.26     16.18 o 
  -4  -3   2      876.70      833.41     18.54 o 
  -3  -3   2     2115.29     2261.22     36.33 o 
  -2  -3   2     1139.93     1063.01     15.17 o 
  -1  -3   2     4126.49     4440.47     60.13 o 
   0  -3   2      422.48      525.98      8.25 o 
   1  -3   2     4144.80     4200.50     62.83 o 
   2  -3   2      121.18      114.11      3.75 o 
   3  -3   2      212.66      191.05      5.88 o 
   4  -3   2     1045.30      999.69     23.79 o 
   5  -3   2       23.69       25.32      3.60 o 
   6  -3   2      103.70      109.54      7.32 o 
   7  -3   2      290.80      306.69     15.69 o 
   8  -3   2       13.60       20.13      5.80 o 
 -10  -2   2       98.16       99.79     12.10 o 
  -9  -2   2        1.41        4.83      4.27 o 
  -8  -2   2       85.47       92.27      9.13 o 
  -7  -2   2      595.29      587.05     17.99 o 
  -6  -2   2        0.74        0.21      2.78 o 
  -5  -2   2       74.15       91.95      4.14 o 
  -4  -2   2       61.09       52.30      5.17 o 
  -3  -2   2      581.47      614.86     11.52 o 
  -2  -2   2      150.41      152.35      3.57 o 
  -1  -2   2     6914.97     7437.29     96.17 o 
   0  -2   2     6971.29     7243.74     96.81 o 
   1  -2   2      359.20      396.81      6.91 o 
   2  -2   2       24.44       28.31      2.11 o 
   3  -2   2       53.13       86.01      3.76 o 
   4  -2   2      189.47      207.13      5.71 o 
   5  -2   2      168.46      149.52      8.31 o 
   6  -2   2      602.86      597.56     19.93 o 
   7  -2   2       26.08       29.68      5.12 o 
   8  -2   2       31.78       35.14      5.80 o 
   9  -2   2       21.47       22.17      5.80 o 
 -10  -1   2      255.88      250.15     11.67 o 
  -9  -1   2       34.37       34.64      5.21 o 
  -8  -1   2      559.67      558.26     17.69 o 
  -7  -1   2      303.17      332.71     11.45 o 
  -6  -1   2     1126.89     1076.81     23.37 o 
  -5  -1   2     4035.75     4090.07     91.70 o 
  -4  -1   2      611.62      587.21     14.41 o 
  -3  -1   2     3492.19     3513.00     78.43 o 
  -2  -1   2     3148.01     3227.25     69.21 o 
  -1  -1   2       41.63       38.29      1.06 o 
   0  -1   2    18557.02    15917.25    240.74 o 
   1  -1   2     4349.12     4514.21     75.30 o 
   2  -1   2     1130.43     1148.59     23.09 o 
   3  -1   2     3053.85     3006.81     61.51 o 
   4  -1   2       31.31       27.85      2.28 o 
   5  -1   2       70.98       81.83      7.33 o 
   6  -1   2      877.50      796.94     25.42 o 
   7  -1   2       45.84       46.90      4.63 o 
   8  -1   2      211.36      226.69     10.58 o 
   9  -1   2      165.13      159.31     11.26 o 
  -9   0   2       51.85       57.58      7.94 o 
  -8   0   2       17.89       20.40      3.59 o 
  -7   0   2        1.05        1.11      2.67 o 
  -6   0   2      136.02      150.81      6.30 o 
  -5   0   2        0.14        1.73      2.46 o 
  -4   0   2     1328.71     1515.29     53.27 o 
  -3   0   2      252.46      258.24     11.06 o 
  -2   0   2      326.61      340.51      7.47 o 
  -1   0   2     4882.52     5422.33    119.50 o 
   0   0   2       60.98       71.09      2.67 o 
   1   0   2     2547.75     2671.01     48.44 o 
   2   0   2     1527.77     1751.40     38.05 o 
   3   0   2       90.62       88.56      9.55 o 
   4   0   2       17.39       20.35      3.03 o 
   5   0   2      748.73      705.48     17.50 o 
   6   0   2        9.64       13.48      3.08 o 
   7   0   2      164.18      163.74      8.33 o 
   8   0   2       43.15       40.46      5.19 o 
   9   0   2       17.55       15.93      5.63 o 
  -9   1   2       31.44       42.46      4.56 o 
  -8   1   2      351.61      357.09     12.08 o 
  -7   1   2      241.95      248.64      6.80 o 
  -6   1   2     1638.87     1585.24     46.68 o 
  -5   1   2      391.50      370.76     16.88 o 
  -4   1   2     2373.16     2437.64     83.69 o 
  -3   1   2     5003.74     5220.72    141.00 o 
  -2   1   2     2847.50     2987.76     80.96 o 
  -1   1   2     4219.33     4571.77     84.56 o 
   0   1   2      937.18      954.06     16.53 o 
   1   1   2      269.73      270.42      5.65 o 
   2   1   2    40001.41    30575.38    833.48 o 
   3   1   2     1762.95     1696.48     41.12 o 
   4   1   2      584.28      535.80     17.34 o 
   5   1   2     1680.18     1659.00     61.52 o 
   6   1   2      282.11      270.17     18.93 o 
   7   1   2      131.93      127.35      7.42 o 
   8   1   2      548.30      541.67     19.73 o 
   9   1   2        1.98        4.32      4.42 o 
  10   1   2      179.32      164.30     12.62 o 
  -9   2   2       35.97       36.84      4.09 o 
  -8   2   2       55.28       54.64      3.77 o 
  -7   2   2        1.86       -1.47      5.44 o 
  -6   2   2       66.89       71.04      6.28 o 
  -5   2   2      110.67      128.82      7.20 o 
  -4   2   2     1378.63     1470.33     42.23 o 
  -3   2   2       21.54       19.75      2.55 o 
  -2   2   2      107.70      160.69      6.84 o 
  -1   2   2      359.00      369.37      7.40 o 
   0   2   2       49.44       59.23      3.13 o 
   1   2   2     1026.36     1108.39     18.45 o 
   2   2   2    24785.06    21500.02    420.76 o 
   3   2   2     1441.35     1588.01     31.18 o 
   4   2   2       80.76       77.06      2.87 o 
   5   2   2       16.09       16.33      2.05 o 
   6   2   2        3.69        0.59      3.58 o 
   7   2   2      733.28      740.08     26.10 o 
   8   2   2      199.17      200.82     28.66 o 
   9   2   2        7.96        6.29      4.68 o 
  10   2   2       41.28       31.58      8.87 o 
  -8   3   2       18.48       22.83      4.43 o 
  -7   3   2      115.00      117.61      6.49 o 
  -6   3   2       10.91       12.98      4.64 o 
  -5   3   2      928.43      949.48     25.28 o 
  -4   3   2     1272.63     1249.08     36.58 o 
  -3   3   2     2153.29     2190.43     60.87 o 
  -2   3   2      736.16      785.30     15.35 o 
  -1   3   2     3398.18     3406.99     63.57 o 
   0   3   2       19.36       24.94      1.24 o 
   1   3   2     3095.10     3188.11     49.19 o 
   2   3   2      611.11      554.26      9.92 o 
   3   3   2     5366.95     5585.22     88.12 o 
   4   3   2     2603.51     2470.79     54.39 o 
   5   3   2     1427.36     1350.73     30.76 o 
   6   3   2       48.32       46.91      3.35 o 
   7   3   2     1238.14     1150.25     36.60 o 
   8   3   2       37.95       35.73      6.48 o 
   9   3   2      143.73      127.78     14.16 o 
  10   3   2       86.69       94.32      8.68 o 
  -8   4   2       23.68       31.08      7.16 o 
  -7   4   2        5.72        2.53      5.12 o 
  -6   4   2      577.25      553.69     16.69 o 
  -5   4   2      173.78      166.93      4.63 o 
  -4   4   2      138.61      142.60      3.90 o 
  -3   4   2      549.75      547.08     11.36 o 
  -2   4   2       62.73       62.38      2.46 o 
  -1   4   2       73.74       87.35      4.19 o 
   0   4   2        0.18        1.61      0.92 o 
   1   4   2     1858.82     1915.07     31.13 o 
   2   4   2        6.66       10.45      1.20 o 
   3   4   2      216.04      229.58      6.94 o 
   4   4   2      577.20      576.85     11.04 o 
   5   4   2       65.76       62.63      8.49 o 
   6   4   2     1089.78     1022.95     32.60 o 
   7   4   2        9.32       -1.27      3.77 o 
   8   4   2        2.74       -3.08      4.08 o 
   9   4   2      354.92      351.27     16.06 o 
  10   4   2       21.55        9.09      6.00 o 
  -7   5   2      323.14      336.85     18.76 o 
  -6   5   2      227.13      235.05     12.22 o 
  -5   5   2        6.32        9.21      2.98 o 
  -4   5   2      785.53      750.36     21.04 o 
  -3   5   2      135.96      133.14      5.16 o 
  -2   5   2     1809.55     1762.53     33.77 o 
  -1   5   2     1081.73     1073.26     20.48 o 
   0   5   2     2160.75     2272.76     42.04 o 
   1   5   2      214.75      159.02      3.86 o 
   2   5   2      394.46      396.65      7.15 o 
   3   5   2      560.61      564.11     10.48 o 
   4   5   2     1410.90     1402.44     22.78 o 
   5   5   2       52.24       54.09      2.72 o 
   6   5   2     1003.38      924.21     22.85 o 
   7   5   2      176.07      176.63     23.20 o 
   8   5   2       45.29       58.26     11.09 o 
   9   5   2       42.95       49.37      7.07 o 
  10   5   2       40.40       53.47      8.17 o 
  -7   6   2      156.04      178.76      9.90 o 
  -6   6   2       67.81       78.71      5.94 o 
  -5   6   2        0.40        0.73      3.30 o 
  -4   6   2      937.21      923.44     25.90 o 
  -3   6   2      766.32      730.50     20.68 o 
  -2   6   2       46.74       45.48      5.17 o 
  -1   6   2      442.72      423.29     11.52 o 
   0   6   2        7.80       11.54      1.69 o 
   1   6   2      587.84      647.80     11.64 o 
   2   6   2       55.32       57.03      2.36 o 
   3   6   2     1957.94     2065.35     29.86 o 
   4   6   2      212.98      233.99      7.10 o 
   5   6   2        8.87        5.09      2.32 o 
   6   6   2        3.52        0.48      3.50 o 
   7   6   2      363.39      354.03     13.60 o 
   8   6   2        3.55        1.13      4.85 o 
   9   6   2       15.24       16.64      6.19 o 
  10   6   2        8.31       11.41      6.76 o 
  -6   7   2       23.72       18.92      4.75 o 
  -5   7   2      260.35      268.14     10.89 o 
  -4   7   2       36.33       31.31      7.42 o 
  -3   7   2      634.22      597.21     18.21 o 
  -2   7   2     1672.38     1534.59     40.75 o 
  -1   7   2       73.72       81.84      4.47 o 
   0   7   2      819.59      817.14     18.32 o 
   1   7   2     1466.18     1474.66     26.24 o 
   2   7   2      127.24      122.20      3.96 o 
   3   7   2     1629.75     1610.26     26.44 o 
   4   7   2      557.50      528.17     13.39 o 
   5   7   2       99.63       89.89      4.88 o 
   6   7   2      621.86      626.90     22.98 o 
   7   7   2       11.82       15.39      5.27 o 
   8   7   2      141.61      150.47     10.59 o 
   9   7   2       95.60       94.10      9.45 o 
  10   7   2        2.26        6.11      6.80 o 
  -5   8   2       87.29       87.08      6.99 o 
  -4   8   2       38.02       29.36      8.29 o 
  -3   8   2        5.38        2.62      3.68 o 
  -2   8   2       31.88       30.98      5.29 o 
  -1   8   2       91.48       70.78      5.43 o 
   0   8   2      190.07      164.84      7.00 o 
   1   8   2      142.55      149.23      7.70 o 
   2   8   2       96.87       95.38      4.36 o 
   3   8   2       43.31       48.70      3.73 o 
   4   8   2        2.30        2.60      2.39 o 
   5   8   2       22.23       18.96      2.83 o 
   6   8   2       56.96       70.31      7.95 o 
   7   8   2       40.61       51.92      6.69 o 
   8   8   2      137.03      142.67     23.54 o 
   9   8   2       22.96       19.31      7.38 o 
  10   8   2       29.76       18.69      7.80 o 
  -4   9   2       11.01       12.12      6.15 o 
  -3   9   2      178.09      197.43      9.95 o 
  -2   9   2      119.53      131.44     13.29 o 
  -1   9   2      571.40      553.56     18.13 o 
   0   9   2      235.24      228.99      8.93 o 
   1   9   2      281.20      307.37     13.24 o 
   2   9   2      378.08      377.30      9.87 o 
   3   9   2      459.18      451.11     11.48 o 
   4   9   2       18.09       27.78      4.52 o 
   5   9   2      992.66      969.00     24.74 o 
   6   9   2       11.23       11.81      3.56 o 
   7   9   2      163.35      147.91      8.00 o 
   8   9   2      292.33      330.21     17.02 o 
   9   9   2        0.80       -2.79      6.61 o 
  -3  10   2        3.06        2.34      4.81 o 
  -2  10   2        0.38       -4.27      4.27 o 
  -1  10   2       97.19       83.90      7.13 o 
   0  10   2      223.30      194.66     15.33 o 
   1  10   2       25.12       25.38      4.99 o 
   2  10   2       75.73       78.38      5.64 o 
   3  10   2       95.57       89.22      5.42 o 
   4  10   2       59.04       62.66      5.91 o 
   5  10   2      216.16      215.09     11.64 o 
   6  10   2      122.19      119.77     10.79 o 
   7  10   2      149.62      152.00      9.74 o 
   8  10   2        0.99       -4.37      4.37 o 
   9  10   2       16.53       16.40      8.08 o 
  -2  11   2       46.16       45.01     14.33 o 
  -1  11   2      203.47      214.97     14.22 o 
   0  11   2       39.32       37.24      6.14 o 
   1  11   2       12.28       16.42      6.10 o 
   2  11   2      314.58      324.31     12.13 o 
   3  11   2        9.70       10.46      4.82 o 
   4  11   2      396.64      405.87     14.71 o 
   5  11   2        2.25        7.38      5.83 o 
   6  11   2       92.31       92.27      8.83 o 
   7  11   2       25.77       22.37      6.55 o 
   8  11   2       39.73       37.48      8.20 o 
   0  12   2       65.26       66.78     14.57 o 
   1  12   2      127.53      147.16     11.45 o 
   2  12   2       77.94       73.85      6.93 o 
   3  12   2       39.45       23.96      5.68 o 
   4  12   2        0.21        1.17      6.03 o 
   5  12   2       78.17       87.63     16.15 o 
   6  12   2      114.43       98.09     14.03 o 
   7  12   2        4.26       12.82      8.89 o 
  -5 -11   3        5.57        3.23      6.23 o 
  -4 -11   3      245.38      259.65     11.93 o 
  -3 -11   3       21.19       16.41      8.05 o 
  -2 -11   3        3.42       -5.35      5.35 o 
  -1 -11   3       77.94       86.07     11.34 o 
  -7 -10   3       27.05       13.65     11.26 o 
  -6 -10   3      214.30      220.67     11.87 o 
  -5 -10   3        2.54        6.71      5.71 o 
  -4 -10   3       50.72       46.93      7.09 o 
  -3 -10   3      182.49      187.15      9.46 o 
  -2 -10   3       12.20        8.94      5.49 o 
  -1 -10   3       10.60        2.16      6.39 o 
   0 -10   3       24.43       24.58      6.02 o 
   1 -10   3       80.58       81.24      8.06 o 
  -8  -9   3       18.45        8.68     14.60 o 
  -7  -9   3      338.96      374.60     17.09 o 
  -6  -9   3       50.78       65.43      6.73 o 
  -5  -9   3       11.12        9.97      5.27 o 
  -4  -9   3      588.21      585.69     20.72 o 
  -3  -9   3       20.06       22.52      7.72 o 
  -2  -9   3      120.50      120.11      8.72 o 
  -1  -9   3      239.35      242.98      8.53 o 
   0  -9   3        6.96       12.69      4.27 o 
   1  -9   3      493.36      527.83     20.65 o 
   2  -9   3      215.38      237.00     11.96 o 
   3  -9   3        8.92       17.47      5.92 o 
  -9  -8   3      106.14      100.14     10.05 o 
  -8  -8   3        6.66        2.34      6.41 o 
  -7  -8   3       30.67       39.21      6.86 o 
  -6  -8   3       13.60       14.84      4.26 o 
  -5  -8   3       11.43       12.14      3.37 o 
  -4  -8   3      131.17      130.87     10.14 o 
  -3  -8   3      275.58      259.81     11.74 o 
  -2  -8   3       32.22       34.57      5.18 o 
  -1  -8   3       42.47       49.99      4.68 o 
   0  -8   3      171.55      176.69      8.17 o 
   1  -8   3        2.61       -1.08      3.92 o 
   2  -8   3       52.24       52.40      5.92 o 
   3  -8   3       27.02       25.50      5.62 o 
   4  -8   3        1.30        6.88      5.79 o 
  -9  -7   3        3.28        6.79      7.39 o 
  -8  -7   3      146.75      142.05     15.49 o 
  -7  -7   3       31.72       31.23      6.15 o 
  -6  -7   3       50.86       63.02      5.21 o 
  -5  -7   3      338.36      342.77      9.34 o 
  -4  -7   3       64.34       73.79      5.86 o 
  -3  -7   3      862.30      858.49     16.83 o 
  -2  -7   3      385.46      408.02     10.00 o 
  -1  -7   3       12.54       14.49      2.61 o 
   0  -7   3       92.67       90.87      4.23 o 
   1  -7   3      622.26      635.50     24.28 o 
   2  -7   3       21.83       26.82      4.97 o 
   3  -7   3      503.88      452.93     16.03 o 
   4  -7   3      104.37      123.15      8.26 o 
   5  -7   3        8.13       16.20      5.63 o 
  -9  -6   3       22.40       28.16      6.58 o 
  -8  -6   3       41.30       62.94      7.17 o 
  -7  -6   3      497.60      492.60     22.11 o 
  -6  -6   3       18.78       19.41      4.34 o 
  -5  -6   3      342.34      354.40     10.45 o 
  -4  -6   3       23.86       20.68      2.41 o 
  -3  -6   3      188.01      201.45      5.21 o 
  -2  -6   3     1176.51     1150.68     19.30 o 
  -1  -6   3     1106.29     1125.35     23.96 o 
   0  -6   3       11.87       21.05      2.53 o 
   1  -6   3       50.24       47.18      3.97 o 
   2  -6   3       39.87       36.45      3.93 o 
   3  -6   3       18.89       26.51      4.48 o 
   4  -6   3      173.19      180.67     10.82 o 
   5  -6   3        6.26        2.45      5.96 o 
   6  -6   3        2.76        7.04      5.92 o 
 -10  -5   3       35.74       38.00      8.07 o 
  -9  -5   3      245.77      230.29     15.35 o 
  -8  -5   3      255.10      249.50     15.47 o 
  -7  -5   3        3.14        1.44      4.22 o 
  -6  -5   3      300.45      307.82     10.94 o 
  -5  -5   3      342.98      325.29      9.51 o 
  -4  -5   3      284.60      292.77      7.73 o 
  -3  -5   3     1827.34     1826.57     26.99 o 
  -2  -5   3     1173.02     1168.31     18.43 o 
  -1  -5   3       72.89       69.61      2.59 o 
   0  -5   3     1441.77     1451.64     25.76 o 
   1  -5   3       10.81        9.73      1.96 o 
   2  -5   3      391.70      377.54     11.36 o 
   3  -5   3      881.39      794.08     25.63 o 
   4  -5   3      136.90      136.49      7.55 o 
   5  -5   3       77.95       71.24      9.74 o 
   6  -5   3      173.33      175.02     10.74 o 
   7  -5   3       10.15        1.71      6.14 o 
 -10  -4   3       45.87       54.01      7.19 o 
  -9  -4   3        5.83        5.29      5.11 o 
  -8  -4   3      666.95      704.25     28.49 o 
  -7  -4   3      338.46      354.71     13.36 o 
  -6  -4   3       78.24       89.07      6.34 o 
  -5  -4   3      558.82      534.38     16.87 o 
  -4  -4   3      206.15      206.02      7.25 o 
  -3  -4   3      227.60      207.97      5.11 o 
  -2  -4   3     1415.28     1545.88     22.84 o 
  -1  -4   3       95.81       93.62      2.66 o 
   0  -4   3     2114.37     2157.37     33.78 o 
   1  -4   3      375.79      347.35      7.71 o 
   2  -4   3        3.19        1.42      1.98 o 
   3  -4   3      556.82      538.77     17.47 o 
   4  -4   3       34.56       30.55      4.01 o 
   5  -4   3       18.53       24.52      4.21 o 
   6  -4   3       54.81       61.41      7.51 o 
   7  -4   3        2.10        6.14      5.80 o 
 -10  -3   3        6.91       -1.28      5.45 o 
  -9  -3   3       37.49       47.75      6.22 o 
  -8  -3   3      708.84      711.54     22.08 o 
  -7  -3   3      323.60      331.77     14.11 o 
  -6  -3   3      802.34      751.15     38.89 o 
  -5  -3   3      688.14      706.67     20.72 o 
  -4  -3   3      138.73      107.44      4.31 o 
  -3  -3   3     2434.35     2394.97     40.71 o 
  -2  -3   3     2297.87     2494.32     34.31 o 
  -1  -3   3     5352.65     5427.27     73.03 o 
   0  -3   3     1101.17     1019.46     15.24 o 
   1  -3   3     1324.09     1331.94     22.24 o 
   2  -3   3     3777.78     3626.27     66.50 o 
   3  -3   3       23.23       18.30      2.16 o 
   4  -3   3      305.82      304.29      9.33 o 
   5  -3   3     1012.98      963.10     37.56 o 
   6  -3   3       28.78       35.48      5.80 o 
   7  -3   3      667.28      726.29     30.70 o 
   8  -3   3       25.09       37.87      7.16 o 
 -10  -2   3        1.36       -3.59      4.81 o 
  -9  -2   3       66.27       65.59      6.42 o 
  -8  -2   3        9.15        5.19      3.92 o 
  -7  -2   3       75.04       79.68      5.70 o 
  -6  -2   3      914.09      898.42     29.28 o 
  -5  -2   3      607.65      618.40     20.82 o 
  -4  -2   3        8.75       10.84      1.47 o 
  -3  -2   3      881.83      834.16     19.29 o 
  -2  -2   3      259.71      293.23      5.69 o 
  -1  -2   3      563.34      568.76      8.93 o 
   0  -2   3     1297.64     1359.61     19.05 o 
   1  -2   3      272.85      274.56      5.51 o 
   2  -2   3      103.15       96.38      3.23 o 
   3  -2   3      130.96      113.48      3.76 o 
   4  -2   3       38.11       32.85      3.14 o 
   5  -2   3      493.78      455.83     16.02 o 
   6  -2   3        5.11        3.94      3.46 o 
   7  -2   3       32.50       33.77      5.80 o 
   8  -2   3       81.48       76.42      7.85 o 
   9  -2   3       11.84       11.60      6.48 o 
 -10  -1   3       27.97       51.10      6.16 o 
  -9  -1   3       52.45       62.22      5.96 o 
  -8  -1   3        2.00        3.62      3.57 o 
  -7  -1   3     1066.59     1032.46     28.38 o 
  -6  -1   3       89.66       97.59      6.07 o 
  -5  -1   3      162.17      151.89      6.09 o 
  -4  -1   3     3509.81     3581.98     80.70 o 
  -3  -1   3      449.41      445.27      9.32 o 
  -2  -1   3     2510.10     2476.40     49.59 o 
  -1  -1   3     6535.25     6683.46     95.71 o 
   0  -1   3     2225.59     2326.56     33.11 o 
   1  -1   3     1839.11     1767.50     28.89 o 
   2  -1   3     2240.77     2175.38     36.17 o 
   3  -1   3     2703.39     2664.04     52.55 o 
   4  -1   3     2283.78     2200.08     53.41 o 
   5  -1   3      880.79      820.73     25.95 o 
   6  -1   3       32.32       28.47      8.70 o 
   7  -1   3      448.87      434.68     16.40 o 
   8  -1   3      186.06      167.84     11.26 o 
   9  -1   3      129.81      122.47     10.23 o 
  -9   0   3      262.80      254.72     11.28 o 
  -8   0   3        3.42       -0.85      3.00 o 
  -7   0   3      419.24      402.52     17.29 o 
  -6   0   3      558.24      568.52     14.03 o 
  -5   0   3       14.58       17.96      3.15 o 
  -4   0   3      487.87      439.14     10.76 o 
  -3   0   3      225.95      223.65      5.51 o 
  -2   0   3     1168.37     1254.63     26.00 o 
  -1   0   3     1526.55     1616.21     30.19 o 
   0   0   3       63.63       68.27      1.82 o 
   1   0   3      463.88      501.30     10.67 o 
   2   0   3      244.09      209.48      4.88 o 
   3   0   3        5.65       24.48      3.32 o 
   4   0   3      131.34      135.47      6.20 o 
   5   0   3        0.67        0.09      3.07 o 
   6   0   3      122.90      120.79      9.38 o 
   7   0   3        5.13       -2.72      3.32 o 
   8   0   3        8.02        9.55      4.27 o 
   9   0   3        6.13       16.17      4.96 o 
  -9   1   3        3.08        1.48      7.43 o 
  -8   1   3       39.26       35.89      5.61 o 
  -7   1   3      271.87      285.39     14.59 o 
  -6   1   3        4.53        0.02      4.51 o 
  -5   1   3      557.35      533.81     27.80 o 
  -4   1   3      523.11      490.83     19.78 o 
  -3   1   3      564.53      620.35     23.28 o 
  -2   1   3     2158.07     2242.28     41.82 o 
  -1   1   3      150.74      153.61      4.22 o 
   0   1   3     2255.18     2412.33     35.05 o 
   1   1   3     4113.71     4243.69     74.04 o 
   2   1   3      923.87      959.63     18.26 o 
   3   1   3     1255.26     1208.61     27.30 o 
   4   1   3      747.60      735.53     19.65 o 
   5   1   3      207.84      201.04      7.09 o 
   6   1   3     1637.50     1534.50     46.44 o 
   7   1   3      203.30      213.54      9.91 o 
   8   1   3      169.81      182.15      9.74 o 
   9   1   3      165.01      167.35     10.92 o 
  10   1   3        3.19        3.66      5.46 o 
  -9   2   3       94.74       65.16     17.74 o 
  -8   2   3       69.34       67.71     21.15 o 
  -7   2   3      275.74      303.26     14.01 o 
  -6   2   3      752.26      775.69     25.44 o 
  -5   2   3      508.37      505.99     21.59 o 
  -4   2   3     2128.05     2149.91     60.33 o 
  -3   2   3       11.57       14.35      2.42 o 
  -2   2   3     1167.11     1159.39     22.06 o 
  -1   2   3     2484.99     2592.72     48.59 o 
   0   2   3       46.73       54.28      1.45 o 
   1   2   3     4788.61     4888.08     82.95 o 
   2   2   3      530.34      527.91      9.55 o 
   3   2   3      108.61      122.01      3.36 o 
   4   2   3      352.21      366.33      8.72 o 
   5   2   3      145.01      147.76      8.08 o 
   6   2   3       75.12       77.76      4.82 o 
   7   2   3        0.39       -0.82      3.32 o 
   8   2   3       74.32       79.62      6.68 o 
   9   2   3       91.30       88.81     11.43 o 
  10   2   3        5.86        0.01      8.36 o 
  -8   3   3      103.35      124.18     18.42 o 
  -7   3   3      116.19      124.28      9.15 o 
  -6   3   3      833.33      832.33     27.10 o 
  -5   3   3      145.23      154.98      8.53 o 
  -4   3   3       31.84       37.65      4.00 o 
  -3   3   3     1239.82     1181.01     34.15 o 
  -2   3   3     4000.01     4261.63     78.87 o 
  -1   3   3      105.38       93.86      2.76 o 
   0   3   3     3750.30     3821.87     69.52 o 
   1   3   3      482.49      503.03      8.65 o 
   2   3   3       59.89       50.47      2.94 o 
   3   3   3     5617.54     6074.94    109.82 o 
   4   3   3      100.35       96.01      2.78 o 
   5   3   3      339.46      305.13      8.87 o 
   6   3   3      697.61      686.95     50.83 o 
   7   3   3       40.17       44.12      5.12 o 
   8   3   3      314.88      284.65     13.28 o 
   9   3   3      124.78      113.41     15.35 o 
  10   3   3       27.00       30.97      6.31 o 
  -8   4   3      166.81      179.10     22.17 o 
  -7   4   3      169.78      189.11     11.09 o 
  -6   4   3       37.24       33.84      7.33 o 
  -5   4   3     1570.77     1540.12     35.77 o 
  -4   4   3       49.55       56.31      2.31 o 
  -3   4   3      944.19      910.51     18.01 o 
  -2   4   3     1646.25     1692.23     32.47 o 
  -1   4   3      489.50      504.18     10.52 o 
   0   4   3     1800.40     1811.55     33.81 o 
   1   4   3     1439.49     1509.20     24.88 o 
   2   4   3       38.73       52.71      2.09 o 
   3   4   3     2863.68     2952.33     51.22 o 
   4   4   3      427.43      421.11     15.65 o 
   5   4   3       48.86       50.38      3.75 o 
   6   4   3      365.01      308.58     12.94 o 
   7   4   3        4.67        8.25      9.55 o 
   8   4   3       26.43       29.28      5.70 o 
   9   4   3        9.23        9.33      5.16 o 
  10   4   3        4.96        5.99      5.57 o 
  -7   5   3        1.78        5.73      3.26 o 
  -6   5   3      271.92      260.76      9.60 o 
  -5   5   3      309.63      301.95     11.51 o 
  -4   5   3      462.42      450.23     13.62 o 
  -3   5   3     1131.74     1141.95     26.39 o 
  -2   5   3      250.00      248.39      9.75 o 
  -1   5   3     2289.24     2294.36     45.40 o 
   0   5   3      252.42      223.62      5.55 o 
   1   5   3     1834.11     1866.49     28.67 o 
   2   5   3     3900.44     3885.94     60.36 o 
   3   5   3      845.67      817.01     14.14 o 
   4   5   3      834.67      901.78     15.32 o 
   5   5   3      999.73      937.49     18.63 o 
   6   5   3       60.11       63.80     12.14 o 
   7   5   3      417.27      383.45     19.45 o 
   8   5   3      375.90      350.91     15.78 o 
   9   5   3       13.93       13.87      5.96 o 
  10   5   3       81.99       77.67      8.72 o 
  -7   6   3       47.42       54.12      8.19 o 
  -6   6   3      202.09      204.52      8.89 o 
  -5   6   3      177.63      184.38      8.01 o 
  -4   6   3       93.02      103.19      7.44 o 
  -3   6   3      321.03      314.97     11.44 o 
  -2   6   3       19.89       22.22      3.04 o 
  -1   6   3      689.15      719.06     16.00 o 
   0   6   3      653.67      629.86     13.08 o 
   1   6   3       16.56       20.23      1.79 o 
   2   6   3      760.34      758.98     12.60 o 
   3   6   3       68.12       74.55      2.98 o 
   4   6   3      251.17      281.28      7.59 o 
   5   6   3      220.47      217.10      6.02 o 
   6   6   3       14.18       13.21      2.93 o 
   7   6   3        6.83        5.95      3.99 o 
   8   6   3      302.11      291.18     12.86 o 
   9   6   3        0.41       -5.31      5.31 o 
  10   6   3       40.29       36.37      7.64 o 
  -6   7   3       57.67       58.35      6.51 o 
  -5   7   3        3.32        3.79      3.67 o 
  -4   7   3      394.53      383.43     14.47 o 
  -3   7   3       20.82       15.23      3.49 o 
  -2   7   3      155.88      158.43      7.24 o 
  -1   7   3     1941.44     1820.28     47.54 o 
   0   7   3      344.82      337.65      9.94 o 
   1   7   3      520.03      502.73     10.39 o 
   2   7   3      575.03      545.20     10.74 o 
   3   7   3       81.11       86.21      3.26 o 
   4   7   3     1508.23     1526.25     26.61 o 
   5   7   3      533.20      531.52     11.43 o 
   6   7   3      234.98      212.25      6.72 o 
   7   7   3      412.12      396.71     11.47 o 
   8   7   3      107.43      118.71      9.87 o 
   9   7   3       52.32       35.35      7.38 o 
  10   7   3       50.64       64.96     17.40 o 
  -5   8   3        2.35        2.99      4.19 o 
  -4   8   3      196.55      189.45     11.29 o 
  -3   8   3      159.53      168.33     12.82 o 
  -2   8   3        4.92       10.29      3.57 o 
  -1   8   3       75.01       79.67      5.58 o 
   0   8   3      315.07      307.12     10.06 o 
   1   8   3       23.17       24.86      2.99 o 
   2   8   3      455.02      451.84     10.12 o 
   3   8   3       29.52       30.02      2.71 o 
   4   8   3        5.98        6.90      2.20 o 
   5   8   3      202.04      223.24      7.27 o 
   6   8   3       20.88       27.28      3.34 o 
   7   8   3       36.95       37.22      4.27 o 
   8   8   3        4.11       -3.04      5.42 o 
   9   8   3        0.04       -6.04      7.51 o 
  10   8   3       79.82       96.68     10.79 o 
  -4   9   3       18.37       12.21      4.83 o 
  -3   9   3        3.19        7.11      4.18 o 
  -2   9   3      217.36      234.49     18.28 o 
  -1   9   3        2.20       -2.78      3.65 o 
   0   9   3        9.58       15.55      3.78 o 
   1   9   3      364.67      372.32     10.82 o 
   2   9   3      189.47      193.85      8.78 o 
   3   9   3      257.62      296.51     14.43 o 
   4   9   3      338.87      316.20     16.58 o 
   5   9   3       50.71       57.27      5.19 o 
   6   9   3      216.35      221.12      8.18 o 
   7   9   3      145.45      154.70      7.60 o 
   8   9   3       64.13       77.74      9.02 o 
   9   9   3      180.30      188.97     13.37 o 
  -3  10   3       86.09      105.73      8.13 o 
  -2  10   3       51.15       43.64      5.82 o 
  -1  10   3      242.99      231.64     12.86 o 
   0  10   3        6.35       -1.80      4.26 o 
   1  10   3      122.59      148.74      8.50 o 
   2  10   3       10.21        6.61      3.23 o 
   3  10   3       71.21       74.40      5.09 o 
   4  10   3      190.99      195.94     13.54 o 
   5  10   3       33.35       33.37      4.77 o 
   6  10   3       13.15       20.09      5.27 o 
   7  10   3        9.47       11.31      5.41 o 
   8  10   3       35.84       23.77      8.59 o 
   9  10   3       78.71       71.01     11.09 o 
  -2  11   3        8.16       10.90      5.58 o 
  -1  11   3        3.27       -0.87      4.92 o 
   0  11   3      235.21      253.01     12.17 o 
   1  11   3       14.92       22.26      7.74 o 
   2  11   3        4.81       -0.70      4.13 o 
   3  11   3      364.43      359.02     14.89 o 
   4  11   3       11.81       11.39      5.00 o 
   5  11   3      145.59      145.89      8.80 o 
   6  11   3        9.66       14.43      6.23 o 
   7  11   3        3.94       -0.17      5.11 o 
   8  11   3       15.76       18.95      8.52 o 
   0  12   3      131.14      146.69     10.01 o 
   1  12   3       42.16       46.84      6.84 o 
   2  12   3       10.22       10.90      5.78 o 
   3  12   3       69.29       64.22      8.31 o 
   4  12   3       15.55       21.42      5.71 o 
   5  12   3        4.28        8.25      6.55 o 
   6  12   3       68.32       79.05      8.99 o 
   7  12   3       27.30       23.11      7.22 o 
   3  13   3        3.06        6.24      7.20 o 
   4  13   3       26.69       43.76      8.20 o 
  -6 -10   4       25.58       27.23      6.94 o 
  -5 -10   4      207.87      212.86     27.97 o 
  -4 -10   4        2.59        0.72      5.69 o 
  -3 -10   4        3.71       -3.40      5.40 o 
  -2 -10   4      167.17      206.16     17.26 o 
  -1 -10   4        5.71       10.11      7.47 o 
   0 -10   4      108.32      101.58     23.20 o 
  -7  -9   4       46.43       42.00      9.04 o 
  -6  -9   4       93.83       86.31     13.99 o 
  -5  -9   4        0.47       -3.52      5.01 o 
  -4  -9   4        8.51        3.19      5.37 o 
  -3  -9   4      152.99      146.23      9.44 o 
  -2  -9   4        0.67        0.82      5.11 o 
  -1  -9   4       12.32        7.60      4.92 o 
   0  -9   4      113.86      116.18      8.57 o 
   1  -9   4       24.87       16.88      5.36 o 
   2  -9   4       50.56       48.62      7.11 o 
  -8  -8   4      311.30      320.61     15.78 o 
  -7  -8   4       25.21       20.80      6.66 o 
  -6  -8   4      197.42      201.63     15.07 o 
  -5  -8   4       94.29      106.02      5.90 o 
  -4  -8   4       38.83       37.41      5.06 o 
  -3  -8   4      547.29      535.41     32.21 o 
  -2  -8   4      210.09      209.83     18.18 o 
  -1  -8   4       34.89       37.36      4.33 o 
   0  -8   4      504.94      509.37     13.09 o 
   1  -8   4        9.92        0.64      4.34 o 
   2  -8   4       59.87       62.24      6.63 o 
   3  -8   4       74.71       53.39      7.04 o 
   4  -8   4        0.28       -5.52      5.52 o 
  -9  -7   4       23.90       18.63      8.73 o 
  -8  -7   4        1.48       -5.69      5.69 o 
  -7  -7   4       10.05        3.57      5.69 o 
  -6  -7   4      100.33       92.59      7.65 o 
  -5  -7   4       29.84       23.91      3.89 o 
  -4  -7   4      182.88      178.71      6.48 o 
  -3  -7   4      246.68      238.80      9.85 o 
  -2  -7   4       31.45       24.98      4.50 o 
  -1  -7   4      111.71      113.28      5.26 o 
   0  -7   4      166.55      162.16      5.95 o 
   1  -7   4       13.56       14.43      3.79 o 
   2  -7   4      628.01      608.01     19.99 o 
   3  -7   4       28.00       33.15      8.54 o 
   4  -7   4       28.69       37.95      6.05 o 
   5  -7   4       56.04       53.67      8.36 o 
  -9  -6   4       85.09      110.45      9.55 o 
  -8  -6   4       36.37       44.50      7.10 o 
  -7  -6   4      445.57      470.16     31.18 o 
  -6  -6   4      339.65      330.84     10.98 o 
  -5  -6   4      521.21      524.30     14.01 o 
  -4  -6   4      268.39      280.10      8.09 o 
  -3  -6   4      329.89      358.71      9.24 o 
  -2  -6   4      524.15      509.95     10.83 o 
  -1  -6   4      587.51      589.87     13.05 o 
   0  -6   4       53.44       65.41      3.65 o 
   1  -6   4      886.83      820.76     19.30 o 
   2  -6   4      549.14      535.53     25.93 o 
   3  -6   4        5.70        8.35      4.22 o 
   4  -6   4       37.15       33.26      5.46 o 
   5  -6   4      165.64      168.18     14.84 o 
   6  -6   4       21.96       14.99      6.71 o 
  -9  -5   4        3.32        5.51      5.85 o 
  -8  -5   4       11.36       12.27      5.50 o 
  -7  -5   4     1045.29     1008.13     29.84 o 
  -6  -5   4      151.83      162.52      8.97 o 
  -5  -5   4      250.67      256.19     13.27 o 
  -4  -5   4      121.23      118.38      4.78 o 
  -3  -5   4        1.98        1.22      2.50 o 
  -2  -5   4      615.41      568.46      9.78 o 
  -1  -5   4     2117.24     2187.78     33.30 o 
   0  -5   4      163.95      177.95      7.07 o 
   1  -5   4     2044.52     1960.14     37.18 o 
   2  -5   4        6.48        4.38      2.60 o 
   3  -5   4      228.64      220.32      9.48 o 
   4  -5   4      383.46      364.68     13.67 o 
   5  -5   4       43.76       49.96      6.35 o 
   6  -5   4        3.37        1.71      6.14 o 
  -9  -4   4      137.73      144.35      9.57 o 
  -8  -4   4       19.49       24.14      5.67 o 
  -7  -4   4      246.62      253.71     11.45 o 
  -6  -4   4      857.17      837.51     28.94 o 
  -5  -4   4      161.06      163.35      8.46 o 
  -4  -4   4     1658.46     1609.99     33.75 o 
  -3  -4   4       28.48       30.40      2.10 o 
  -2  -4   4      435.61      431.73      7.59 o 
  -1  -4   4     2582.65     2594.37     37.33 o 
   0  -4   4      265.25      266.29      5.74 o 
   1  -4   4       79.06       76.34      3.06 o 
   2  -4   4      393.67      373.61      9.99 o 
   3  -4   4      199.22      202.67      8.72 o 
   4  -4   4      405.67      384.47     15.44 o 
   5  -4   4       88.71       80.21      6.97 o 
   6  -4   4       45.72       50.83      7.85 o 
   7  -4   4        1.46        6.48      6.48 o 
  -9  -3   4       97.60       92.61      7.70 o 
  -8  -3   4      234.01      216.59     10.63 o 
  -7  -3   4      152.88      163.52     10.02 o 
  -6  -3   4       14.21       14.51      4.43 o 
  -5  -3   4      261.26      248.92      9.76 o 
  -4  -3   4        1.35        2.20      2.20 o 
  -3  -3   4      185.64      196.18      6.45 o 
  -2  -3   4     2097.68     2203.98     36.11 o 
  -1  -3   4     2711.25     3048.70     43.53 o 
   0  -3   4     3430.85     3450.36     47.23 o 
   1  -3   4      322.19      327.23      7.39 o 
   2  -3   4      582.51      582.71     12.61 o 
   3  -3   4      686.60      639.76     14.75 o 
   4  -3   4      124.06      108.82      6.87 o 
   5  -3   4       57.36       51.51      6.48 o 
   6  -3   4      457.35      487.83     22.86 o 
   7  -3   4        1.33       -4.78      4.78 o 
   8  -3   4      176.79      183.19     12.96 o 
  -9  -2   4      160.15      164.43      9.28 o 
  -8  -2   4       87.54       89.68      8.37 o 
  -7  -2   4      664.92      646.40     50.83 o 
  -6  -2   4      363.46      350.94     18.08 o 
  -5  -2   4      883.09      813.81     26.59 o 
  -4  -2   4     1749.12     1744.90     36.42 o 
  -3  -2   4      905.15      859.18     18.81 o 
  -2  -2   4     1392.81     1333.54     22.25 o 
  -1  -2   4      800.94      855.17     13.06 o 
   0  -2   4      570.45      550.49      8.90 o 
   1  -2   4     1307.85     1297.68     20.13 o 
   2  -2   4       60.37       59.74      2.41 o 
   3  -2   4     1251.75     1257.54     28.49 o 
   4  -2   4      389.87      369.02     11.91 o 
   5  -2   4      173.26      179.02      8.90 o 
   6  -2   4      349.20      339.10     17.06 o 
   7  -2   4       11.60       16.37      5.46 o 
   8  -2   4        0.83        0.34      5.80 o 
  -9  -1   4        6.65        5.90      6.89 o 
  -8  -1   4      124.87      121.79     10.21 o 
  -7  -1   4        5.20       -0.80      3.66 o 
  -6  -1   4      448.03      442.23     17.40 o 
  -5  -1   4       27.06       31.96      3.90 o 
  -4  -1   4      131.53      140.33      4.47 o 
  -3  -1   4        9.92        7.58      1.30 o 
  -2  -1   4        8.21       13.51      1.12 o 
  -1  -1   4     2083.99     2335.00     36.28 o 
   0  -1   4       68.94       55.39      1.80 o 
   1  -1   4      204.93      213.47      4.36 o 
   2  -1   4      284.09      263.44      8.54 o 
   3  -1   4     1173.65     1208.85     27.75 o 
   4  -1   4       40.04       39.96      2.88 o 
   5  -1   4      156.68      139.02      7.57 o 
   6  -1   4      383.69      373.58     14.58 o 
   7  -1   4       30.98       28.39      5.05 o 
   8  -1   4      205.11      197.52     12.62 o 
   9  -1   4        6.57        2.39      5.80 o 
  -9   0   4       86.07       84.57     12.71 o 
  -8   0   4      751.90      721.56     21.70 o 
  -7   0   4      185.81      190.89     11.43 o 
  -6   0   4     1023.24      954.20     31.93 o 
  -5   0   4     2559.78     2580.97     53.62 o 
  -4   0   4     1021.19      970.32     20.93 o 
  -3   0   4     4466.05     4623.61     93.83 o 
  -2   0   4     1419.76     1350.80     34.52 o 
  -1   0   4     1494.37     1639.38     26.40 o 
   0   0   4     6209.23     6160.83     90.45 o 
   1   0   4     3221.64     3314.52     51.68 o 
   2   0   4      476.20      458.76     11.23 o 
   3   0   4     1669.32     1690.15     37.88 o 
   4   0   4      332.94      323.33      8.98 o 
   5   0   4      764.61      749.21     21.13 o 
   6   0   4      238.98      241.22     14.67 o 
   7   0   4        2.03       -2.48      3.29 o 
   8   0   4       53.43       48.70      5.96 o 
   9   0   4        4.25        0.57      5.80 o 
  -9   1   4       26.66       29.94      4.27 o 
  -8   1   4        2.79        6.10      3.69 o 
  -7   1   4       38.50       37.26      3.58 o 
  -6   1   4        8.40        7.82      1.48 o 
  -5   1   4        0.18       -0.42      1.54 o 
  -4   1   4      595.33      633.15     18.76 o 
  -3   1   4     1297.11     1477.78     30.87 o 
  -2   1   4      933.72     1146.34     24.05 o 
  -1   1   4     2657.66     2677.41     48.67 o 
   0   1   4      338.09      368.19      6.25 o 
   1   1   4      527.98      574.76     10.44 o 
   2   1   4     2178.18     2249.77     37.00 o 
   3   1   4      876.25      894.26     16.82 o 
   4   1   4       26.53       16.91      2.15 o 
   5   1   4      743.30      665.81     19.28 o 
   6   1   4      402.56      409.05     21.32 o 
   7   1   4      310.07      273.62     12.19 o 
   8   1   4      166.97      174.31      9.91 o 
   9   1   4       55.11       54.23      7.85 o 
  10   1   4       49.89       54.92     16.03 o 
  -9   2   4      178.27      144.38     30.19 o 
  -8   2   4      279.78      312.39     18.55 o 
  -7   2   4       24.86       22.93      5.76 o 
  -6   2   4      851.48      871.15     48.95 o 
  -5   2   4      708.15      698.55     53.05 o 
  -4   2   4      721.11      714.96     37.18 o 
  -3   2   4     2477.98     2423.10     45.55 o 
  -2   2   4     5258.72     5767.03    107.03 o 
  -1   2   4     5864.66     6119.23    132.42 o 
   0   2   4     1668.12     1625.30     26.28 o 
   1   2   4      374.49      384.94      7.08 o 
   2   2   4     1572.76     1504.91     28.40 o 
   3   2   4      406.35      365.90      8.80 o 
   4   2   4     7858.63     7541.98    160.70 o 
   5   2   4     1397.90     1287.41     32.77 o 
   6   2   4       46.40       47.44      4.78 o 
   7   2   4      279.97      262.07     16.89 o 
   8   2   4      103.44      115.52      8.19 o 
   9   2   4        9.85        5.46      5.19 o 
  10   2   4       87.71       81.03      9.21 o 
  -7   3   4        1.34       -4.72      4.72 o 
  -6   3   4       12.97       16.47      9.72 o 
  -5   3   4        6.11        9.45      4.46 o 
  -4   3   4     1945.87     1962.73     55.74 o 
  -3   3   4      396.19      411.45      8.69 o 
  -2   3   4     2179.88     2387.02     44.93 o 
  -1   3   4      113.52      109.69      3.23 o 
   0   3   4      236.02      225.77      5.37 o 
   1   3   4     1264.30     1265.22     20.30 o 
   2   3   4      525.88      580.22     15.89 o 
   3   3   4       11.95       10.54      1.41 o 
   4   3   4     9620.97     9252.50    170.29 o 
   5   3   4      355.09      352.93     11.21 o 
   6   3   4      627.77      568.91     20.18 o 
   7   3   4       64.82       61.04      6.14 o 
   8   3   4        4.11       -1.63      4.30 o 
   9   3   4      140.02      135.56     16.37 o 
  10   3   4      112.70      118.66     12.62 o 
  -7   4   4      440.77      446.90     33.43 o 
  -6   4   4      258.70      276.63     16.40 o 
  -5   4   4       30.01       32.50      4.92 o 
  -4   4   4      716.03      691.09     14.14 o 
  -3   4   4      676.52      693.68     14.12 o 
  -2   4   4      274.43      246.92      5.93 o 
  -1   4   4     2139.96     2079.97     39.65 o 
   0   4   4     1889.60     2071.52     38.60 o 
   1   4   4     1916.21     1835.40     32.10 o 
   2   4   4     1657.30     1737.91     29.81 o 
   3   4   4       29.61       22.41      1.75 o 
   4   4   4       48.48       71.11      4.58 o 
   5   4   4     1920.28     1948.91     37.73 o 
   6   4   4     1069.20      971.65     36.49 o 
   7   4   4      225.91      241.62     11.94 o 
   8   4   4       10.99        9.65      4.78 o 
   9   4   4       23.91       29.00      6.27 o 
  10   4   4        9.28       19.10      6.10 o 
  -7   5   4        2.35        8.31      2.96 o 
  -6   5   4       88.43       85.46      8.56 o 
  -5   5   4       41.99       42.80      5.75 o 
  -4   5   4     1710.50     1688.92     38.52 o 
  -3   5   4      888.18      865.24     20.67 o 
  -2   5   4      702.00      676.18     14.17 o 
  -1   5   4       10.48       17.64      2.31 o 
   0   5   4        7.37        5.77      1.50 o 
   1   5   4      187.74      183.26      4.74 o 
   2   5   4      452.91      493.25      9.18 o 
   3   5   4     2441.51     2516.34     39.78 o 
   4   5   4      165.25      152.57      4.32 o 
   5   5   4      557.53      574.92     13.81 o 
   6   5   4      292.86      289.53     10.77 o 
   7   5   4      133.38      131.98     11.43 o 
   8   5   4        9.81        4.40      4.70 o 
   9   5   4      140.10      144.94     27.63 o 
  10   5   4        4.38       -5.48      5.48 o 
  -7   6   4      392.39      429.95     16.35 o 
  -6   6   4       89.99      102.78      8.10 o 
  -5   6   4      611.27      610.84     18.27 o 
  -4   6   4      361.27      354.41     17.20 o 
  -3   6   4        7.63        7.37      2.71 o 
  -2   6   4      721.57      686.01     17.08 o 
  -1   6   4     1272.02     1256.52     26.63 o 
   0   6   4      674.99      652.76     13.61 o 
   1   6   4     1170.64     1143.47     19.31 o 
   2   6   4      421.76      454.51      8.33 o 
   3   6   4      130.41      124.11      3.87 o 
   4   6   4      640.61      646.55     12.62 o 
   5   6   4      161.27      147.63      5.46 o 
   6   6   4      235.97      238.99      7.66 o 
   7   6   4      108.91      113.85     13.17 o 
   8   6   4        1.55        4.72      4.63 o 
   9   6   4      175.99      166.16     11.26 o 
  10   6   4       15.12        9.02      6.61 o 
  -6   7   4       12.73       16.70      6.20 o 
  -5   7   4       13.23       18.13      6.50 o 
  -4   7   4        7.97       10.12      3.55 o 
  -3   7   4       18.05       20.96      3.68 o 
  -2   7   4      157.44      149.29      7.29 o 
  -1   7   4       89.37       86.02      5.32 o 
   0   7   4      208.14      207.30      6.67 o 
   1   7   4       56.42       64.19      4.48 o 
   2   7   4      177.67      174.02      4.95 o 
   3   7   4       10.48       15.71      2.10 o 
   4   7   4       32.27       31.47      2.72 o 
   5   7   4      591.25      582.98     13.50 o 
   6   7   4        9.79       10.79      3.36 o 
   7   7   4        1.02        2.03      3.70 o 
   8   7   4      174.41      160.92      9.87 o 
   9   7   4       63.73       49.98     11.26 o 
  10   7   4        0.44       -2.60      6.40 o 
  -5   8   4      650.92      684.01     21.67 o 
  -4   8   4      118.45      132.92      9.38 o 
  -3   8   4      302.70      302.02     11.68 o 
  -2   8   4      650.66      598.31     18.65 o 
  -1   8   4        5.42        7.97      3.33 o 
   0   8   4     1562.59     1505.96     36.65 o 
   1   8   4      545.24      554.94     14.26 o 
   2   8   4      148.19      141.31      5.12 o 
   3   8   4     2006.19     2074.66     37.30 o 
   4   8   4       18.41       19.77      2.86 o 
   5   8   4       69.59       70.52      4.36 o 
   6   8   4      410.83      414.49     11.76 o 
   7   8   4       19.17       19.96      3.64 o 
   8   8   4      203.17      211.87     21.15 o 
   9   8   4        0.89       -2.43      6.65 o 
  10   8   4       12.98       13.22     12.62 o 
  -4   9   4        4.67        6.10      4.43 o 
  -3   9   4       25.44       25.91      4.99 o 
  -2   9   4        0.15        5.87      4.76 o 
  -1   9   4      131.41      119.57      7.38 o 
   0   9   4       80.41       80.83      6.10 o 
   1   9   4      195.69      172.74      7.73 o 
   2   9   4      584.31      573.57     20.34 o 
   3   9   4      154.45      162.77      6.91 o 
   4   9   4       75.20       76.92      5.45 o 
   5   9   4      116.37      121.85      6.90 o 
   6   9   4        8.45        9.32      3.59 o 
   7   9   4        8.68        7.01      3.76 o 
   8   9   4       83.86       77.53      7.48 o 
   9   9   4       48.48       43.90      8.77 o 
  -3  10   4      183.04      185.90     10.17 o 
  -2  10   4        3.36        4.01      4.63 o 
  -1  10   4      186.21      190.98      9.81 o 
   0  10   4      371.65      373.27     17.92 o 
   1  10   4      239.52      223.20     10.47 o 
   2  10   4      290.25      287.44     10.84 o 
   3  10   4       24.57       20.57      4.17 o 
   4  10   4      174.25      184.55      9.27 o 
   5  10   4      335.46      342.92     17.06 o 
   6  10   4       19.64       12.62      5.76 o 
   7  10   4      113.63      102.01      8.55 o 
   8  10   4       16.82       15.32      8.11 o 
   9  10   4        9.42       -2.07      7.19 o 
  -2  11   4        0.10       -0.34      5.13 o 
  -1  11   4       64.06       81.72      7.52 o 
   0  11   4       21.62       32.33      5.86 o 
   1  11   4      236.29      210.44     15.19 o 
   2  11   4      141.74      123.16      7.60 o 
   3  11   4      202.81      197.55      8.16 o 
   4  11   4       21.21       15.43      5.20 o 
   5  11   4        1.61        5.11      4.73 o 
   6  11   4        0.36       -0.55      5.28 o 
   7  11   4      253.55      248.27     12.03 o 
   8  11   4       71.57       88.26     23.03 o 
   0  12   4        1.62       -0.31      5.52 o 
   1  12   4       72.77       85.25     14.22 o 
   2  12   4      100.44       97.18     10.60 o 
   3  12   4       59.54       51.20      8.19 o 
   4  12   4       23.49       21.04      5.64 o 
   5  12   4       41.28       41.89     10.67 o 
   6  12   4       25.92       21.75      8.46 o 
   7  12   4        0.80        1.29      6.29 o 
   3  13   4        4.43       10.63      7.06 o 
   4  13   4       16.74       11.40      5.98 o 
   5  13   4        7.25       11.37      7.35 o 
  -5 -10   5        1.17       -2.39      6.95 o 
  -4 -10   5      108.19      118.72     15.35 o 
  -3 -10   5       57.13       65.25      9.88 o 
  -2 -10   5      147.09      154.37      8.93 o 
  -1 -10   5       83.23       87.76     10.73 o 
  -6  -9   5        7.29        9.89     10.23 o 
  -5  -9   5       28.87       29.76     10.06 o 
  -4  -9   5       83.11       76.26      9.41 o 
  -3  -9   5        8.32        4.67      5.29 o 
  -2  -9   5      138.74      151.06     12.93 o 
  -1  -9   5       66.41       83.01      6.45 o 
   0  -9   5        1.02       -5.72      5.88 o 
   1  -9   5       54.00       54.91      8.26 o 
  -8  -8   5       19.96       11.60     14.67 o 
  -7  -8   5      114.62      142.10     10.68 o 
  -6  -8   5        5.48       -1.49      4.75 o 
  -5  -8   5      311.44      315.49     19.79 o 
  -4  -8   5      407.36      400.83     18.93 o 
  -3  -8   5        5.32        4.78      4.73 o 
  -2  -8   5      183.78      193.84     10.24 o 
  -1  -8   5      497.58      513.20     37.10 o 
   0  -8   5       54.90       68.90      5.22 o 
   1  -8   5      184.77      208.99     10.77 o 
   2  -8   5        1.82        4.91      5.50 o 
   3  -8   5       54.84       62.83      7.50 o 
  -8  -7   5       10.23       -0.46      6.17 o 
  -7  -7   5      185.78      206.49     11.78 o 
  -6  -7   5       29.65       35.98      6.40 o 
  -5  -7   5        1.82       -1.58      3.10 o 
  -4  -7   5       31.49       31.82      4.10 o 
  -3  -7   5       27.91       28.00      4.51 o 
  -2  -7   5      124.29      122.77      7.72 o 
  -1  -7   5      626.91      594.86     19.69 o 
   0  -7   5      188.12      194.72      7.27 o 
   1  -7   5       12.54       21.32      4.31 o 
   2  -7   5        3.58        3.54      4.71 o 
   3  -7   5      197.01      188.37     10.37 o 
   4  -7   5        0.37        1.13      5.80 o 
  -9  -6   5        8.17       14.77      6.63 o 
  -8  -6   5      198.14      192.17     11.53 o 
  -7  -6   5      143.92      137.16      9.28 o 
  -6  -6   5      194.63      193.41     13.30 o 
  -5  -6   5       75.91       88.49      8.07 o 
  -4  -6   5      131.36      147.52      6.13 o 
  -3  -6   5      304.76      294.50      7.87 o 
  -2  -6   5      923.51      937.34     24.96 o 
  -1  -6   5      244.84      239.40      7.12 o 
   0  -6   5      479.99      477.66     13.61 o 
   1  -6   5       48.14       57.89      3.27 o 
   2  -6   5       19.70       26.61      5.37 o 
   3  -6   5      554.38      550.11     18.61 o 
   4  -6   5      115.65      119.15     15.35 o 
   5  -6   5       30.06       21.46     12.62 o 
  -9  -5   5       11.24       12.76      9.04 o 
  -8  -5   5      138.52      168.35     16.04 o 
  -7  -5   5      132.90      123.23      8.70 o 
  -6  -5   5        8.62        4.30      5.17 o 
  -5  -5   5      218.89      212.03     10.28 o 
  -4  -5   5      120.08      133.77      5.17 o 
  -3  -5   5        8.07       14.72      2.41 o 
  -2  -5   5      307.32      307.76      7.59 o 
  -1  -5   5      830.34      818.29     14.34 o 
   0  -5   5      587.50      560.21     13.74 o 
   1  -5   5      361.61      363.35      9.07 o 
   2  -5   5      146.34      142.95      6.15 o 
   3  -5   5       48.24       47.22      5.38 o 
   4  -5   5        8.08        4.18      4.80 o 
   5  -5   5      194.20      198.06     19.45 o 
   6  -5   5       62.72       54.58      8.87 o 
  -9  -4   5       76.01       84.76      9.45 o 
  -8  -4   5      359.61      344.94     14.56 o 
  -7  -4   5      196.29      204.88     28.31 o 
  -6  -4   5      641.16      635.21     23.71 o 
  -5  -4   5      776.62      758.63     23.12 o 
  -4  -4   5      129.76      134.50      5.67 o 
  -3  -4   5     1614.46     1607.41     30.84 o 
  -2  -4   5       88.98       95.21      3.22 o 
  -1  -4   5      942.23      975.00     16.73 o 
   0  -4   5     1705.93     1654.26     28.19 o 
   1  -4   5      724.09      715.04     14.73 o 
   2  -4   5      715.08      693.94     18.24 o 
   3  -4   5        5.95       10.82      3.55 o 
   4  -4   5       13.15       10.30      4.54 o 
   5  -4   5      318.01      295.82     13.94 o 
   6  -4   5      128.31      148.40     11.94 o 
   7  -4   5       39.65       28.66      8.19 o 
  -9  -3   5       21.02       21.91      6.01 o 
  -8  -3   5      122.03      116.92      8.79 o 
  -7  -3   5      119.38      132.75     16.55 o 
  -6  -3   5      428.44      439.88     37.53 o 
  -5  -3   5     1354.03     1307.45     58.34 o 
  -4  -3   5        8.82        7.15      2.45 o 
  -3  -3   5      846.70      833.01     15.31 o 
  -2  -3   5       24.12       22.23      1.72 o 
  -1  -3   5      130.30      147.97      3.81 o 
   0  -3   5      219.73      224.83      5.18 o 
   1  -3   5       70.03       72.33      2.98 o 
   2  -3   5      230.89      234.27      6.32 o 
   3  -3   5      347.49      348.84     10.74 o 
   4  -3   5      217.07      200.30     10.10 o 
   5  -3   5        3.71        1.02      4.78 o 
   6  -3   5        0.14        1.71      5.46 o 
   7  -3   5        4.51        6.14      6.14 o 
  -9  -2   5      164.66      168.15      9.86 o 
  -8  -2   5       14.36       10.09      4.79 o 
  -7  -2   5      223.30      224.64     11.67 o 
  -6  -2   5     2453.36     2402.83     71.86 o 
  -5  -2   5      689.56      654.07     23.86 o 
  -4  -2   5     1318.07     1286.73     34.67 o 
  -3  -2   5     1062.89     1032.32     29.03 o 
  -2  -2   5      666.40      610.73     12.35 o 
  -1  -2   5     3935.29     3773.63     53.47 o 
   0  -2   5     3387.94     3478.87     49.50 o 
   1  -2   5      981.44     1000.59     17.80 o 
   2  -2   5     1737.20     1647.29     31.07 o 
   3  -2   5      490.38      497.15     13.21 o 
   4  -2   5     1131.54     1141.87     35.57 o 
   5  -2   5      532.36      540.89     19.54 o 
   6  -2   5        3.89        2.73      5.12 o 
   7  -2   5      188.81      189.68     13.30 o 
   8  -2   5       25.11       24.90      7.51 o 
  -9  -1   5      178.64      188.09     10.02 o 
  -8  -1   5       33.13       39.42      5.12 o 
  -7  -1   5       82.28       76.23      6.99 o 
  -6  -1   5        4.83       10.80      3.66 o 
  -5  -1   5       69.11       67.57      9.38 o 
  -4  -1   5      142.07      138.30      7.91 o 
  -3  -1   5      296.29      259.10      6.25 o 
  -2  -1   5       72.59       89.73      3.26 o 
  -1  -1   5      218.31      199.10      3.92 o 
   0  -1   5       35.21       52.44      1.91 o 
   1  -1   5      232.00      238.53      4.95 o 
   2  -1   5       89.47       90.46      3.00 o 
   3  -1   5        0.29       -0.33      2.23 o 
   4  -1   5       64.22       63.30      4.46 o 
   5  -1   5      511.20      523.95     18.86 o 
   6  -1   5      191.76      169.73      9.45 o 
   7  -1   5        0.37       -2.39      5.12 o 
   8  -1   5        1.14        1.02      5.46 o 
   9  -1   5      148.32      156.24     12.62 o 
  -9   0   5       52.10       48.09      8.68 o 
  -8   0   5       34.88       31.49      4.71 o 
  -7   0   5      263.73      246.72     11.12 o 
  -6   0   5       28.36       21.59      8.19 o 
  -5   0   5     1040.95     1036.15     42.96 o 
  -4   0   5     2466.17     2445.62     50.81 o 
  -3   0   5      822.59      853.21     28.07 o 
  -2   0   5     2031.51     2083.82     39.40 o 
  -1   0   5     1472.63     1414.38     23.33 o 
   0   0   5      378.64      376.30      7.52 o 
   1   0   5     4822.44     4760.76     73.50 o 
   2   0   5     4203.51     4165.88     67.80 o 
   3   0   5      721.26      637.07     24.10 o 
   4   0   5     1236.07     1192.55     36.08 o 
   5   0   5      309.81      314.34     12.87 o 
   6   0   5      559.51      546.07     19.68 o 
   7   0   5      417.16      410.60     16.53 o 
   8   0   5        2.59        5.82      5.05 o 
   9   0   5      106.89      100.64     10.23 o 
  -9   1   5      173.57      178.91      8.65 o 
  -8   1   5       95.92       98.46      6.16 o 
  -7   1   5      263.16      260.36     10.74 o 
  -6   1   5       41.43       48.74      4.09 o 
  -5   1   5       36.95       44.36      4.24 o 
  -4   1   5     2248.71     2303.06     47.78 o 
  -3   1   5        2.87        5.85      1.37 o 
  -2   1   5       78.74       92.71      4.34 o 
  -1   1   5      387.82      363.70      9.16 o 
   0   1   5      123.97      126.05      3.16 o 
   1   1   5        1.94        4.26      1.12 o 
   2   1   5      557.06      578.92     10.84 o 
   3   1   5      644.60      644.95     15.69 o 
   4   1   5       28.32       18.02      4.36 o 
   5   1   5      118.03      115.00      6.76 o 
   6   1   5       33.95       30.86      6.14 o 
   7   1   5        9.27        2.37      3.93 o 
   8   1   5        2.65       10.26      4.85 o 
   9   1   5        2.04        3.48      5.22 o 
  -8   2   5      164.12      159.95     20.47 o 
  -7   2   5      173.37      158.97     18.76 o 
  -6   2   5       42.29       46.57      3.59 o 
  -5   2   5     1725.29     1706.72     35.85 o 
  -4   2   5       21.95       23.67      1.74 o 
  -3   2   5      298.63      258.94      6.05 o 
  -2   2   5     1768.24     1751.20     33.37 o 
  -1   2   5      390.19      397.68      8.21 o 
   0   2   5     4597.04     4715.30     74.57 o 
   1   2   5     1759.44     1754.23     26.95 o 
   2   2   5       23.20       24.07      1.71 o 
   3   2   5     2217.48     2275.52     40.66 o 
   4   2   5      544.03      496.57     13.94 o 
   5   2   5      437.17      422.51     19.26 o 
   6   2   5      691.14      648.25     22.46 o 
   7   2   5      128.14      123.14     12.62 o 
   8   2   5       94.41       97.85      7.94 o 
   9   2   5       54.61       47.90      7.19 o 
  10   2   5       34.09       57.05     18.59 o 
  -8   3   5       27.80       28.96      9.08 o 
  -7   3   5      526.22      547.53     37.18 o 
  -6   3   5      103.76      124.45     10.54 o 
  -5   3   5      486.11      524.12     16.05 o 
  -4   3   5      644.02      665.59     13.67 o 
  -3   3   5      145.70      157.91      4.28 o 
  -2   3   5     1486.92     1543.74     29.67 o 
  -1   3   5       41.21       62.76      3.59 o 
   0   3   5      492.37      539.62     11.32 o 
   1   3   5     2200.80     2282.56     34.68 o 
   2   3   5      542.55      594.37     10.73 o 
   3   3   5      618.43      663.43     12.49 o 
   4   3   5        0.17       -0.64      0.85 o 
   5   3   5      122.86      110.69      8.57 o 
   6   3   5      206.28      189.23      9.56 o 
   7   3   5        0.65       -0.26      3.59 o 
   8   3   5      144.40      138.28     15.69 o 
   9   3   5        1.91        2.03      5.29 o 
  10   3   5       20.98       15.80     21.32 o 
  -7   4   5       26.05       17.40     10.92 o 
  -6   4   5      263.46      290.71     17.01 o 
  -5   4   5      395.40      410.01      9.25 o 
  -4   4   5     1341.52     1277.05     25.15 o 
  -3   4   5      829.67      854.22     17.18 o 
  -2   4   5      588.52      579.05     12.17 o 
  -1   4   5      776.78      791.55     19.04 o 
   0   4   5     2873.52     2823.60     52.34 o 
   1   4   5      283.15      292.56      5.67 o 
   2   4   5     1805.67     1818.21     30.54 o 
   3   4   5     1376.57     1317.98     21.88 o 
   4   4   5      370.98      343.01      8.44 o 
   5   4   5     1196.81     1212.19     30.86 o 
   6   4   5       85.36       94.63      9.68 o 
   7   4   5        3.70       -0.43      7.33 o 
   8   4   5      425.41      398.31     19.45 o 
   9   4   5       29.64       34.78      8.19 o 
  10   4   5       18.94       19.22      6.41 o 
  -7   5   5        1.59       10.92     10.23 o 
  -6   5   5      122.42      132.62      6.33 o 
  -5   5   5      218.56      231.78      7.69 o 
  -4   5   5       23.30       24.94      4.38 o 
  -3   5   5     1508.21     1471.89     33.83 o 
  -2   5   5      753.20      748.42     18.29 o 
  -1   5   5      217.78      225.79      7.13 o 
   0   5   5      122.40       99.07      3.60 o 
   1   5   5      296.53      332.50      7.10 o 
   2   5   5       29.67       29.13      2.01 o 
   3   5   5      759.20      763.71     13.67 o 
   4   5   5       47.75       57.28      4.63 o 
   5   5   5        5.40       16.68      2.39 o 
   6   5   5      122.69      127.02      6.89 o 
   7   5   5       35.71       24.93      5.05 o 
   8   5   5       28.46       40.18      6.50 o 
   9   5   5        8.93        8.99      5.83 o 
  10   5   5       62.14       55.68      8.33 o 
  -7   6   5       70.80       85.83      6.40 o 
  -6   6   5      246.78      298.44     12.32 o 
  -5   6   5       64.36       73.67      6.75 o 
  -4   6   5      565.51      558.77     18.74 o 
  -3   6   5     1257.63     1304.21     37.03 o 
  -2   6   5      159.84      152.83      5.99 o 
  -1   6   5     1472.94     1404.87     29.89 o 
   0   6   5     1173.44     1193.09     23.48 o 
   1   6   5     1426.95     1410.57     23.55 o 
   2   6   5     1452.97     1404.96     22.08 o 
   3   6   5      518.36      528.10     10.20 o 
   4   6   5      422.08      420.39      9.26 o 
   5   6   5     1267.82     1278.49     25.76 o 
   6   6   5      285.80      283.20     13.62 o 
   7   6   5      334.44      322.64     22.82 o 
   8   6   5       94.09       89.18     12.62 o 
   9   6   5        2.25        2.66      5.68 o 
  10   6   5       86.67       82.14      9.51 o 
  -6   7   5      106.25      112.72      9.21 o 
  -5   7   5        1.97        2.84      3.48 o 
  -4   7   5      100.93      113.31      6.38 o 
  -3   7   5      137.43      135.53      9.63 o 
  -2   7   5        1.62        1.15      3.35 o 
  -1   7   5       13.97       13.39      3.03 o 
   0   7   5      225.25      222.35      9.25 o 
   1   7   5       48.04       55.04      3.41 o 
   2   7   5      739.22      708.81     13.42 o 
   3   7   5      111.44      112.82      3.93 o 
   4   7   5       32.27       33.86      2.83 o 
   5   7   5       80.92       78.38      5.95 o 
   6   7   5        0.08       -1.14      2.84 o 
   7   7   5       32.30       36.38      4.88 o 
   8   7   5        9.81       16.72      7.00 o 
   9   7   5       62.78       55.91      8.84 o 
  10   7   5       24.48       28.69     10.40 o 
  -5   8   5        2.01        1.90      4.01 o 
  -4   8   5      267.36      287.06     12.03 o 
  -3   8   5       40.54       37.52      4.68 o 
  -2   8   5      400.59      415.64     15.31 o 
  -1   8   5      325.32      304.32     11.38 o 
   0   8   5       33.66       30.72      3.74 o 
   1   8   5     1450.99     1395.12     28.01 o 
   2   8   5      278.48      278.34     11.04 o 
   3   8   5      208.29      209.66      6.58 o 
   4   8   5      810.16      757.41     16.79 o 
   5   8   5       34.43       43.54      3.83 o 
   6   8   5      547.97      538.28     14.34 o 
   7   8   5      193.71      201.19      8.18 o 
   8   8   5        3.36        8.45      5.55 o 
   9   8   5      154.74      147.59     11.31 o 
  10   8   5       51.01       50.02      9.04 o 
  -4   9   5       93.79      102.10      8.63 o 
  -3   9   5       10.11        9.52      4.23 o 
  -2   9   5        8.12        9.27      4.21 o 
  -1   9   5      693.84      696.17     24.55 o 
   0   9   5       57.19       53.96      5.39 o 
   1   9   5       48.33       49.76      5.02 o 
   2   9   5      191.41      188.78      6.57 o 
   3   9   5        1.53        2.76      2.92 o 
   4   9   5      135.30      134.77     10.17 o 
   5   9   5        0.18        0.05      3.89 o 
   6   9   5       26.52       30.87      4.65 o 
   7   9   5        9.63       15.21      4.07 o 
   8   9   5       14.94        9.68      5.58 o 
   9   9   5        0.33        1.99      7.07 o 
  -3  10   5       11.50       10.89      5.72 o 
  -2  10   5      173.15      170.12      9.41 o 
  -1  10   5        6.41        2.83      4.39 o 
   0  10   5      151.03      137.98      8.57 o 
   1  10   5      119.91      116.53      7.05 o 
   2  10   5       27.43       31.46      4.80 o 
   3  10   5      237.17      251.39     10.98 o 
   4  10   5      250.20      258.74     20.28 o 
   5  10   5        8.75       15.12      4.58 o 
   6  10   5      112.67      117.43      7.96 o 
   7  10   5       23.71       20.15      5.58 o 
   8  10   5       19.47       28.82      8.68 o 
   9  10   5       62.66       62.77     18.08 o 
  -2  11   5      108.37       96.07     10.58 o 
  -1  11   5       12.77       25.44      5.91 o 
   0  11   5        5.41       -3.56      4.55 o 
   1  11   5      241.17      225.72     11.46 o 
   2  11   5        2.74       -3.30      5.92 o 
   3  11   5       14.71       21.21      5.16 o 
   4  11   5       10.53       16.72      5.32 o 
   5  11   5        1.19        1.57      4.79 o 
   6  11   5        3.40        4.95      4.73 o 
   7  11   5       93.85       78.30     13.47 o 
   8  11   5        8.52        5.93      8.11 o 
   0  12   5        7.70        6.92      5.95 o 
   1  12   5       17.24        3.01      5.43 o 
   2  12   5       59.97       53.88     12.62 o 
   3  12   5       27.97       26.41      9.21 o 
   4  12   5        4.27        1.18      5.05 o 
   5  12   5      197.54      207.39     14.43 o 
   6  12   5       77.58       69.82     10.91 o 
   7  12   5        5.99        3.65      6.67 o 
   2  13   5        0.91        2.32      6.69 o 
   3  13   5       28.20       34.94     12.42 o 
   4  13   5        0.42       -4.05      6.36 o 
   5  13   5        0.51       -6.47      6.47 o 
  -5  -9   6       69.95       64.44      8.74 o 
  -4  -9   6       34.56       33.53      8.43 o 
  -3  -9   6       42.68       48.90      8.67 o 
  -2  -9   6       90.07       97.60     10.92 o 
  -1  -9   6       23.49       23.33      5.23 o 
   0  -9   6      154.68      179.11     13.74 o 
  -7  -8   6        2.11       -3.80      6.27 o 
  -6  -8   6       54.35       60.72     13.30 o 
  -5  -8   6        3.03        3.67      9.38 o 
  -4  -8   6       80.17       91.09     15.18 o 
  -3  -8   6      122.61      103.53      9.88 o 
  -2  -8   6        9.52       13.63      6.63 o 
  -1  -8   6       74.89       69.59      7.15 o 
   0  -8   6       30.41       40.67      5.01 o 
   1  -8   6        6.80        1.23      4.86 o 
   2  -8   6      349.51      336.38     17.04 o 
  -8  -7   6      185.30      215.19     12.89 o 
  -7  -7   6       10.27       15.23      6.42 o 
  -6  -7   6      240.91      248.03     12.74 o 
  -5  -7   6      251.75      252.01     11.92 o 
  -4  -7   6       20.61       17.27      6.48 o 
  -3  -7   6      316.54      336.47     16.88 o 
  -2  -7   6      143.53      138.00      8.33 o 
  -1  -7   6       20.55       29.15      6.71 o 
   0  -7   6      262.59      265.39     19.20 o 
   1  -7   6        3.19       -1.05      5.48 o 
   2  -7   6      251.54      217.72     12.70 o 
   3  -7   6       12.11       20.00     15.86 o 
   4  -7   6        0.17        4.64      9.55 o 
  -8  -6   6        5.17        3.35      6.16 o 
  -7  -6   6      173.56      177.05     10.82 o 
  -6  -6   6      145.23      134.06     11.04 o 
  -5  -6   6       12.91       10.20      4.70 o 
  -4  -6   6      535.18      518.84     19.24 o 
  -3  -6   6        8.81       29.16      6.99 o 
  -2  -6   6        6.56        5.91      3.93 o 
  -1  -6   6     1444.04     1450.90     41.02 o 
   0  -6   6       29.46       42.99      5.27 o 
   1  -6   6      167.96      173.55      7.24 o 
   2  -6   6      174.86      179.30     11.26 o 
   3  -6   6       30.65       33.66      6.12 o 
   4  -6   6      256.55      247.78     13.95 o 
   5  -6   6       19.16       11.26      6.94 o 
  -8  -5   6        3.01        3.46      5.62 o 
  -7  -5   6      213.83      235.83     15.86 o 
  -6  -5   6      197.24      206.00     12.67 o 
  -5  -5   6      360.12      344.12     16.99 o 
  -4  -5   6      472.43      495.21     15.26 o 
  -3  -5   6      595.67      575.63     13.39 o 
  -2  -5   6       14.89       11.93      2.43 o 
  -1  -5   6      837.18      876.27     20.68 o 
   0  -5   6      210.23      229.24      7.48 o 
   1  -5   6      293.28      279.61      8.48 o 
   2  -5   6       18.75       30.22      4.22 o 
   3  -5   6      216.48      187.39     10.72 o 
   4  -5   6        1.70        0.21      4.80 o 
   5  -5   6      140.59      155.54     10.79 o 
   6  -5   6        0.86       -3.41      7.16 o 
  -9  -4   6        1.12        1.95      5.64 o 
  -8  -4   6       44.89       38.93      6.73 o 
  -7  -4   6       34.92       40.79      6.97 o 
  -6  -4   6        3.16        6.55      5.11 o 
  -5  -4   6     1267.75     1201.01     41.94 o 
  -4  -4   6        8.91       10.38      3.45 o 
  -3  -4   6      576.04      564.41     12.62 o 
  -2  -4   6      921.10      914.10     17.66 o 
  -1  -4   6        6.06        2.95      1.78 o 
   0  -4   6      765.19      718.59     14.99 o 
   1  -4   6     1059.11     1075.44     23.45 o 
   2  -4   6        9.25        9.97      2.58 o 
   3  -4   6     1213.95     1187.51     33.62 o 
   4  -4   6      216.66      217.01     11.74 o 
   5  -4   6        1.58        4.43      6.48 o 
   6  -4   6      178.70      217.31     15.69 o 
  -9  -3   6       68.99       82.79      8.05 o 
  -8  -3   6      201.28      205.61     29.34 o 
  -7  -3   6      491.08      421.66     18.36 o 
  -6  -3   6       75.79       95.00      7.83 o 
  -5  -3   6       21.11       20.25      4.91 o 
  -4  -3   6     2010.25     1875.34     50.28 o 
  -3  -3   6       72.50       71.21      3.97 o 
  -2  -3   6     1625.90     1613.49     27.31 o 
  -1  -3   6      140.09      132.85      4.13 o 
   0  -3   6       33.16       64.39      3.96 o 
   1  -3   6      277.18      254.94      6.83 o 
   2  -3   6      557.74      581.65     12.74 o 
   3  -3   6       77.05       87.08      5.27 o 
   4  -3   6      553.07      485.20     24.23 o 
   5  -3   6        4.74       -1.02      5.12 o 
   6  -3   6       17.35       34.11      7.51 o 
   7  -3   6       15.05       15.69      7.16 o 
  -9  -2   6        0.45        5.82      5.42 o 
  -8  -2   6       16.81       13.42      5.49 o 
  -7  -2   6       43.02       41.49      6.19 o 
  -6  -2   6      191.72      198.68     10.69 o 
  -5  -2   6       57.45       46.20      5.53 o 
  -4  -2   6      205.62      204.91      8.81 o 
  -3  -2   6      327.76      290.63      9.34 o 
  -2  -2   6      457.68      439.95      8.43 o 
  -1  -2   6        6.07        6.62      1.34 o 
   0  -2   6     2208.25     2217.23     33.66 o 
   1  -2   6       50.36       45.36      2.40 o 
   2  -2   6      671.89      664.69     14.10 o 
   3  -2   6      402.60      415.70     11.15 o 
   4  -2   6      135.80      157.03      8.96 o 
   5  -2   6      198.50      190.02     12.28 o 
   6  -2   6      277.64      301.23     17.06 o 
   7  -2   6       36.25       53.56      8.19 o 
   8  -2   6      134.65      117.01     11.26 o 
  -9  -1   6      122.40      133.93      9.78 o 
  -8  -1   6      432.36      427.99     39.40 o 
  -7  -1   6      493.32      453.97     17.87 o 
  -6  -1   6       68.09       69.92     12.79 o 
  -5  -1   6     1966.00     1874.71     56.84 o 
  -4  -1   6      548.82      508.64     15.47 o 
  -3  -1   6      421.57      415.60     10.30 o 
  -2  -1   6     2288.03     2267.75     46.40 o 
  -1  -1   6       27.05       22.44      1.63 o 
   0  -1   6      503.67      489.31      9.84 o 
   1  -1   6     3197.37     3293.21     51.32 o 
   2  -1   6       69.08       75.08      3.26 o 
   3  -1   6      710.41      670.71     16.39 o 
   4  -1   6        3.15        1.55      2.90 o 
   5  -1   6        3.85       -2.11      3.72 o 
   6  -1   6      453.86      428.08     17.10 o 
   7  -1   6       19.31       11.60      6.14 o 
   8  -1   6       15.62       14.33      6.82 o 
  -9   0   6       35.83       38.27      5.83 o 
  -8   0   6       35.10       40.43      5.91 o 
  -7   0   6       25.90       21.25      8.70 o 
  -6   0   6       29.73       22.35      4.05 o 
  -5   0   6      235.53      208.44      9.91 o 
  -4   0   6      151.54      159.69      6.48 o 
  -3   0   6      200.21      210.61      5.88 o 
  -2   0   6       13.92       14.12      1.73 o 
  -1   0   6     1128.78     1089.27     18.56 o 
   0   0   6      126.11      104.84      3.05 o 
   1   0   6      524.94      585.57     11.69 o 
   2   0   6      233.35      217.17      5.51 o 
   3   0   6       36.40       46.64      3.22 o 
   4   0   6      114.18       96.85     10.62 o 
   5   0   6     1936.60     1944.25     59.02 o 
   6   0   6       64.81       74.24      6.66 o 
   7   0   6        2.38       -0.41      8.19 o 
   8   0   6      225.43      239.32     23.88 o 
   9   0   6        5.87       -3.41      6.82 o 
  -8   1   6      462.99      493.73     41.62 o 
  -7   1   6      167.57      169.12      8.82 o 
  -6   1   6     1408.54     1305.91     40.64 o 
  -5   1   6      936.00      922.69     25.44 o 
  -4   1   6      100.62      105.29      5.05 o 
  -3   1   6     4036.03     4110.17     84.30 o 
  -2   1   6     1403.55     1332.66     25.73 o 
  -1   1   6     4632.54     4848.07     97.82 o 
   0   1   6     1435.43     1312.23     19.72 o 
   1   1   6      163.48      176.71      6.69 o 
   2   1   6     1158.48     1144.30     20.16 o 
   3   1   6     1472.84     1493.70     27.18 o 
   4   1   6       58.68       53.74      3.22 o 
   5   1   6      820.03      820.96     23.08 o 
   6   1   6       13.63       11.50     10.06 o 
   7   1   6       60.42       52.88      8.70 o 
   8   1   6        8.28        8.29      9.55 o 
   9   1   6        0.17        0.58      5.39 o 
  -8   2   6       33.55       33.60      4.54 o 
  -7   2   6       90.43       97.27      6.26 o 
  -6   2   6      211.95      206.05      9.09 o 
  -5   2   6       20.53       18.99      3.03 o 
  -4   2   6     1369.28     1391.49     29.83 o 
  -3   2   6      269.39      286.30      7.52 o 
  -2   2   6      704.96      782.47     15.89 o 
  -1   2   6     1230.34     1262.96     22.75 o 
   0   2   6       59.82       73.58      2.60 o 
   1   2   6     1346.84     1292.10     21.33 o 
   2   2   6     1530.99     1519.46     41.36 o 
   3   2   6      270.71      281.43      7.73 o 
   4   2   6      538.90      542.20     18.11 o 
   5   2   6      157.25      162.84      8.58 o 
   6   2   6      180.97      174.24      9.56 o 
   7   2   6      280.17      263.28     12.66 o 
   8   2   6        3.34        1.57      4.78 o 
   9   2   6       15.70       19.30      8.53 o 
  -8   3   6      146.81      150.48     14.42 o 
  -7   3   6      171.53      162.78     11.77 o 
  -6   3   6      687.71      716.72     20.41 o 
  -5   3   6       20.04       22.04      2.95 o 
  -4   3   6     2647.30     2603.69     49.55 o 
  -3   3   6     1080.49     1070.82     21.26 o 
  -2   3   6      324.95      319.50      8.20 o 
  -1   3   6      715.24      598.86     11.58 o 
   0   3   6     4715.79     4921.39     87.88 o 
   1   3   6      813.43      791.50     13.08 o 
   2   3   6     3828.49     3780.86     64.17 o 
   3   3   6       80.41       83.09      3.45 o 
   4   3   6      157.22      146.92      4.84 o 
   5   3   6       34.65       29.65      4.33 o 
   6   3   6     1182.00     1203.99     38.77 o 
   7   3   6       86.27       84.26      7.28 o 
   8   3   6      106.62       99.87      8.47 o 
   9   3   6        0.74        0.49      5.46 o 
  10   3   6        7.51        5.22      6.35 o 
  -7   4   6       36.60       48.44     14.33 o 
  -6   4   6        0.66       -4.29      4.78 o 
  -5   4   6       59.95       76.55      5.16 o 
  -4   4   6       62.79       58.72      3.56 o 
  -3   4   6       24.62       19.13      2.50 o 
  -2   4   6     1458.80     1450.20     28.44 o 
  -1   4   6      332.95      338.06      7.09 o 
   0   4   6     2293.73     2403.96     45.10 o 
   1   4   6     1278.46     1265.03     21.63 o 
   2   4   6        5.47        6.94      1.48 o 
   3   4   6      347.49      360.37      8.03 o 
   4   4   6      722.08      742.09     15.01 o 
   5   4   6       53.21       54.39      3.92 o 
   6   4   6     3149.84     2913.37     72.38 o 
   7   4   6       19.99       31.59      5.57 o 
   8   4   6        5.10        8.91      5.00 o 
   9   4   6       94.49       96.86     34.46 o 
  10   4   6        0.82       11.27      6.88 o 
  -7   5   6      362.13      407.67     17.06 o 
  -6   5   6      169.96      181.37     10.92 o 
  -5   5   6      604.59      604.48     16.07 o 
  -4   5   6      246.67      262.94      8.41 o 
  -3   5   6      123.46      126.42      5.51 o 
  -2   5   6       36.96       39.41      3.94 o 
  -1   5   6     2338.40     2291.18     44.00 o 
   0   5   6       10.21        9.69      1.89 o 
   1   5   6     1616.79     1620.76     26.90 o 
   2   5   6      792.15      843.13     14.78 o 
   3   5   6       97.74      100.16      3.67 o 
   4   5   6      701.18      712.98     18.72 o 
   5   5   6       50.39       59.54      3.75 o 
   6   5   6      215.93      204.49      7.36 o 
   7   5   6     1069.30     1017.53     34.18 o 
   8   5   6        7.60       11.83      5.42 o 
   9   5   6       37.45       62.01      7.99 o 
  10   5   6        4.25        7.60      6.58 o 
  -6   6   6        0.11       -2.29      3.51 o 
  -5   6   6       81.07      101.19      5.83 o 
  -4   6   6       25.66       30.37      4.18 o 
  -3   6   6       34.66       32.81      4.43 o 
  -2   6   6       85.57       99.33      4.94 o 
  -1   6   6      270.90      257.65      9.90 o 
   0   6   6      467.67      441.07     10.32 o 
   1   6   6      424.89      422.83      8.35 o 
   2   6   6       10.67       15.59      1.89 o 
   3   6   6     1039.98      987.71     17.32 o 
   4   6   6        3.45        4.09      2.15 o 
   5   6   6      308.46      299.22      8.69 o 
   6   6   6       32.85       79.13     24.73 o 
   7   6   6      287.89      247.70     10.68 o 
   8   6   6      218.88      205.32     14.16 o 
   9   6   6       67.14       71.19      8.37 o 
  10   6   6        0.48        3.32      6.50 o 
  -6   7   6        2.84        4.63      9.89 o 
  -5   7   6      599.18      635.58     32.64 o 
  -4   7   6      194.32      209.13      9.10 o 
  -3   7   6      491.80      465.94     15.14 o 
  -2   7   6     1956.26     1899.58     49.41 o 
  -1   7   6      196.06      182.55     10.88 o 
   0   7   6      140.39      137.58      5.57 o 
   1   7   6     1295.62     1250.45     25.37 o 
   2   7   6       22.86       28.19      2.50 o 
   3   7   6     1215.64     1155.26     22.12 o 
   4   7   6      419.90      442.45     10.01 o 
   5   7   6       32.88       40.10      4.50 o 
   6   7   6      129.26      139.72      6.60 o 
   7   7   6        9.08        6.77      3.99 o 
   8   7   6        8.40        8.06      5.13 o 
   9   7   6       81.04       94.74      9.07 o 
  10   7   6        0.13        3.77      8.36 o 
  -5   8   6        6.03        1.59      4.38 o 
  -4   8   6       24.42       19.48      4.58 o 
  -3   8   6       23.71       20.60      6.14 o 
  -2   8   6       10.82       10.18      3.85 o 
  -1   8   6       48.00       46.19      4.79 o 
   0   8   6       55.19       54.30      4.54 o 
   1   8   6       69.22       69.56      4.20 o 
   2   8   6      905.42      891.48     17.86 o 
   3   8   6       80.90       91.75      6.15 o 
   4   8   6       76.98       82.05      4.78 o 
   5   8   6       22.06       21.67      3.45 o 
   6   8   6       55.52       61.33      4.54 o 
   7   8   6       98.19      106.36      6.04 o 
   8   8   6       73.85       70.54      6.70 o 
   9   8   6        8.65        9.39      9.77 o 
  10   8   6       27.31       28.71      8.21 o 
  -4   9   6       58.17       47.89      6.72 o 
  -3   9   6      551.64      560.56     18.55 o 
  -2   9   6      201.18      200.69      9.83 o 
  -1   9   6      142.35      134.13      7.73 o 
   0   9   6      932.95      884.91     26.12 o 
   1   9   6       26.75       15.44      3.86 o 
   2   9   6     1091.00     1088.77     29.22 o 
   3   9   6      104.80      106.36      5.49 o 
   4   9   6       19.38       25.59      3.70 o 
   5   9   6      558.46      553.80     17.86 o 
   6   9   6       81.88       90.52      6.52 o 
   7   9   6       19.99       18.92      5.24 o 
   8   9   6      207.92      210.89     10.12 o 
   9   9   6        2.23       20.09      7.94 o 
  -3  10   6       95.40       99.71      7.87 o 
  -2  10   6        1.37        0.29      4.50 o 
  -1  10   6       62.09       58.59      7.62 o 
   0  10   6        1.22        3.94      4.33 o 
   1  10   6       15.82       13.19      4.19 o 
   2  10   6      110.26       95.79      6.51 o 
   3  10   6       20.06       16.27      5.60 o 
   4  10   6      106.52      104.94      6.87 o 
   5  10   6       77.75       77.72      6.55 o 
   6  10   6       10.73       10.74      4.94 o 
   7  10   6       85.56       85.93      7.61 o 
   8  10   6        7.08        1.22      6.46 o 
   9  10   6        7.25        6.72      8.28 o 
  -2  11   6       18.38       15.26      6.69 o 
  -1  11   6      413.36      394.14     15.77 o 
   0  11   6        5.62       -0.31      4.76 o 
   1  11   6       19.44       16.97      5.45 o 
   2  11   6       90.48       87.76      7.72 o 
   3  11   6      437.28      438.50     13.70 o 
   4  11   6        1.62        2.79      4.92 o 
   5  11   6      183.45      191.38     19.20 o 
   6  11   6        1.92        3.06      4.77 o 
   7  11   6       58.56       77.19      7.83 o 
   8  11   6        4.96        3.96      7.99 o 
   0  12   6        4.93        7.09      5.54 o 
   1  12   6      116.25      111.64     12.60 o 
   2  12   6       15.37       26.96      7.24 o 
   3  12   6       43.35       51.70      6.24 o 
   4  12   6        1.87       -1.56      5.14 o 
   5  12   6        4.90        5.99      5.57 o 
   6  12   6       42.46       37.04      6.84 o 
   7  12   6       14.51        9.87      7.15 o 
   3  13   6        1.31       -3.80      6.51 o 
   4  13   6      173.70      171.53     12.72 o 
   5  13   6        1.87       -1.46      5.82 o 
  -4  -9   7      279.14      303.22     47.25 o 
  -3  -9   7       16.91       17.38     17.91 o 
  -2  -9   7        1.55       -0.16      6.85 o 
  -1  -9   7      222.54      213.97     22.17 o 
  -6  -8   7        2.36       11.26     11.26 o 
  -5  -8   7        6.01       30.02     11.94 o 
  -4  -8   7        0.36        7.29      6.95 o 
  -3  -8   7        0.22        3.06      6.46 o 
  -2  -8   7       85.22       72.03     10.06 o 
  -1  -8   7       79.74       72.75     10.23 o 
   0  -8   7      300.68      322.34     13.24 o 
   1  -8   7        6.08        7.33      7.72 o 
  -7  -7   7      165.98      181.21     14.01 o 
  -6  -7   7       66.07       73.63      9.82 o 
  -5  -7   7       84.94      104.93     12.59 o 
  -4  -7   7       95.77      103.41      9.57 o 
  -3  -7   7       47.34       53.29     11.77 o 
  -2  -7   7     1028.78      992.77     36.91 o 
  -1  -7   7       30.32       23.86      6.82 o 
   0  -7   7      116.03      128.80      8.61 o 
   1  -7   7      456.77      473.76     28.14 o 
   2  -7   7        1.31        0.91      5.80 o 
   3  -7   7       28.02       47.15      8.11 o 
  -7  -6   7       16.73        8.92      7.37 o 
  -6  -6   7        0.39       -3.73      6.14 o 
  -5  -6   7        2.20        0.54      5.27 o 
  -4  -6   7      113.00       96.92      6.18 o 
  -3  -6   7      263.33      250.80     11.76 o 
  -2  -6   7        8.48       13.75      5.66 o 
  -1  -6   7        8.77        6.57      4.19 o 
   0  -6   7       72.42       74.59      9.86 o 
   1  -6   7       33.59       35.22      6.47 o 
   2  -6   7      128.58      129.55      8.36 o 
   3  -6   7       29.86       31.64      8.02 o 
   4  -6   7       24.73       20.52     13.82 o 
  -8  -5   7      265.13      270.78     14.13 o 
  -7  -5   7       11.03        1.62      6.40 o 
  -6  -5   7      128.61      143.19     11.10 o 
  -5  -5   7      888.08      814.92     50.15 o 
  -4  -5   7       92.38       87.16      6.91 o 
  -3  -5   7      328.16      345.50     13.47 o 
  -2  -5   7      230.13      228.57      8.05 o 
  -1  -5   7      112.29      119.46      7.07 o 
   0  -5   7      233.77      247.31      8.67 o 
   1  -5   7      603.59      597.91     15.94 o 
   2  -5   7       81.14       79.88      6.42 o 
   3  -5   7      212.91      225.61     19.27 o 
   4  -5   7       16.29       15.98      6.37 o 
   5  -5   7       15.47       17.40      8.53 o 
  -8  -4   7      119.23      133.48     11.60 o 
  -7  -4   7       16.86       14.58      8.70 o 
  -6  -4   7        4.08        5.44      5.57 o 
  -5  -4   7      110.71      125.75      8.72 o 
  -4  -4   7       10.83       19.25      4.17 o 
  -3  -4   7      261.68      236.73      8.39 o 
  -2  -4   7      106.97      108.42      4.85 o 
  -1  -4   7       93.29       86.32      3.96 o 
   0  -4   7       36.26       39.49      3.00 o 
   1  -4   7      217.41      209.53      7.20 o 
   2  -4   7       19.00       22.64      3.35 o 
   3  -4   7      232.25      231.57     11.96 o 
   4  -4   7        6.60       15.86      5.62 o 
   5  -4   7      355.77      347.28     20.47 o 
   6  -4   7        1.80        2.39      7.85 o 
  -8  -3   7      128.32      144.23     11.00 o 
  -7  -3   7      182.14      180.83     11.78 o 
  -6  -3   7      972.10      961.17     39.91 o 
  -5  -3   7      637.93      578.22     26.78 o 
  -4  -3   7      651.18      619.31     20.04 o 
  -3  -3   7     1050.38      979.98     23.12 o 
  -2  -3   7      167.15      156.33      6.10 o 
  -1  -3   7     1268.98     1257.90     22.17 o 
   0  -3   7      691.23      696.91     12.75 o 
   1  -3   7       90.58      100.49      4.08 o 
   2  -3   7     1363.02     1368.77     29.14 o 
   3  -3   7      330.92      342.58     11.40 o 
   4  -3   7       21.62       25.95      5.62 o 
   5  -3   7      113.65      104.73     10.92 o 
   6  -3   7        1.26       -5.46      6.48 o 
   7  -3   7       21.37       22.52      8.53 o 
  -8  -2   7       62.42       62.56     11.94 o 
  -7  -2   7        1.67       -4.47      4.47 o 
  -6  -2   7       15.48       15.66      5.22 o 
  -5  -2   7        6.03        7.43      4.73 o 
  -4  -2   7        0.30       -3.10      3.10 o 
  -3  -2   7      456.62      449.57     13.92 o 
  -2  -2   7        4.42        4.44      2.03 o 
  -1  -2   7       23.30       22.92      2.07 o 
   0  -2   7      250.25      243.76      5.73 o 
   1  -2   7      133.98      144.93      5.48 o 
   2  -2   7      118.08      123.30      4.90 o 
   3  -2   7        0.33        3.15      2.39 o 
   4  -2   7       48.44       52.99      5.28 o 
   5  -2   7      376.03      371.51     19.79 o 
   6  -2   7      100.00      109.51     10.92 o 
   7  -2   7       31.69       26.27      7.85 o 
  -8  -1   7      162.71      166.88     11.09 o 
  -7  -1   7      420.99      423.05     17.51 o 
  -6  -1   7      365.67      328.34     14.56 o 
  -5  -1   7       13.72       22.93      4.70 o 
  -4  -1   7     5032.05     4774.64    176.03 o 
  -3  -1   7     2246.96     2165.98     67.97 o 
  -2  -1   7      830.27      826.13     16.79 o 
  -1  -1   7     2454.23     2315.85     41.02 o 
   0  -1   7      198.51      190.13      5.27 o 
   1  -1   7      644.44      612.52     13.50 o 
   2  -1   7     3028.10     3089.72     63.47 o 
   3  -1   7      281.83      299.47     10.37 o 
   4  -1   7     1172.79     1190.11     32.40 o 
   5  -1   7      178.44      177.70     13.13 o 
   6  -1   7       91.87      104.87      8.87 o 
   7  -1   7       72.34       66.18      9.21 o 
   8  -1   7        0.74        6.14      7.16 o 
  -8   0   7       28.86       26.11      5.55 o 
  -7   0   7       76.51       70.96      6.74 o 
  -6   0   7      198.16      198.21     10.48 o 
  -5   0   7      166.36      142.63      8.47 o 
  -4   0   7       92.06       76.86     15.18 o 
  -3   0   7       32.08       26.78      2.75 o 
  -2   0   7        1.41        3.70      2.07 o 
  -1   0   7      287.78      278.06      6.57 o 
   0   0   7        8.89        6.34      1.54 o 
   1   0   7      748.04      775.30     14.43 o 
   2   0   7       24.36       19.27      2.20 o 
   3   0   7      334.20      341.69      9.15 o 
   4   0   7        2.31        3.51      3.15 o 
   5   0   7        1.25        4.18      3.86 o 
   6   0   7      144.35      149.95     11.09 o 
   7   0   7        0.66        7.88      5.31 o 
   8   0   7        3.72        0.68      6.48 o 
  -8   1   7      140.04      135.41      8.96 o 
  -7   1   7      446.14      451.17     17.46 o 
  -6   1   7       48.50       52.62     14.50 o 
  -5   1   7     1211.08     1188.69     37.52 o 
  -4   1   7       65.31       64.38      4.38 o 
  -3   1   7     1250.34     1245.31     29.55 o 
  -2   1   7     2702.63     2563.13     48.75 o 
  -1   1   7      775.90      707.91     16.36 o 
   0   1   7     1280.35     1267.40     20.19 o 
   1   1   7     2808.74     2668.82     44.75 o 
   2   1   7       34.20       26.63      2.28 o 
   3   1   7     1564.27     1537.36     31.63 o 
   4   1   7     1096.05     1147.03     26.60 o 
   5   1   7       59.69       55.67      5.00 o 
   6   1   7      344.50      335.05     14.87 o 
   7   1   7      502.17      476.48     19.44 o 
   8   1   7        3.31        2.91      5.66 o 
   9   1   7       69.47       73.52      8.79 o 
  -8   2   7       15.91       19.11      6.99 o 
  -7   2   7      313.13      315.66     13.30 o 
  -6   2   7       77.27       65.55      5.58 o 
  -5   2   7      222.28      225.72     10.24 o 
  -4   2   7      101.79      123.40      6.89 o 
  -3   2   7      190.50      207.01      8.06 o 
  -2   2   7      249.63      288.19      7.78 o 
  -1   2   7       23.41       32.41      2.46 o 
   0   2   7      262.92      277.34      6.50 o 
   1   2   7      268.43      275.41      6.20 o 
   2   2   7       72.37       73.47      3.03 o 
   3   2   7      183.61      178.47      5.41 o 
   4   2   7       44.95       46.28      3.13 o 
   5   2   7      272.52      271.70     13.63 o 
   6   2   7       23.93       30.81      5.39 o 
   7   2   7       14.06        6.60      4.85 o 
   8   2   7       73.86       70.78      7.76 o 
   9   2   7       28.39       27.60     10.23 o 
  -8   3   7      299.00      307.36     12.96 o 
  -7   3   7      119.90      104.60      6.89 o 
  -6   3   7      358.00      338.65     20.64 o 
  -5   3   7      544.07      552.97     16.66 o 
  -4   3   7       47.49       61.41      4.75 o 
  -3   3   7      981.89      967.06     23.19 o 
  -2   3   7     1632.43     1606.24     36.77 o 
  -1   3   7      328.38      319.57      7.13 o 
   0   3   7     1241.54     1152.75     19.26 o 
   1   3   7      503.05      496.35      9.04 o 
   2   3   7      655.81      677.30     12.53 o 
   3   3   7      937.68      933.39     18.24 o 
   4   3   7      335.86      345.45      9.56 o 
   5   3   7      372.08      371.11     10.80 o 
   6   3   7      342.86      363.64     15.44 o 
   7   3   7        5.08        3.14      4.60 o 
   8   3   7      108.74      120.50      9.25 o 
   9   3   7       58.15       62.51      8.03 o 
  -7   4   7       56.27       78.31      5.78 o 
  -6   4   7       15.68       18.96     10.75 o 
  -5   4   7      495.18      486.00     15.26 o 
  -4   4   7       80.71       82.75      6.31 o 
  -3   4   7        2.14        4.42      2.43 o 
  -2   4   7     1098.12     1097.66     26.04 o 
  -1   4   7      128.98      145.37      4.66 o 
   0   4   7      196.98      206.14      5.96 o 
   1   4   7        5.20        4.51      1.29 o 
   2   4   7      503.95      494.09      9.31 o 
   3   4   7      276.39      273.37      8.38 o 
   4   4   7       12.99       10.84      3.23 o 
   5   4   7       17.16       15.21      3.22 o 
   6   4   7        0.63        0.25      3.38 o 
   7   4   7      139.32      133.82      9.30 o 
   8   4   7        4.16       -2.34      5.17 o 
   9   4   7        9.38       21.40      8.53 o 
  -7   5   7       36.86       33.77      5.12 o 
  -6   5   7      311.47      324.91     12.01 o 
  -5   5   7      327.79      349.36     12.30 o 
  -4   5   7      470.55      525.26     16.17 o 
  -3   5   7     1195.32     1262.76     29.80 o 
  -2   5   7     1178.05     1111.62     26.55 o 
  -1   5   7      461.81      452.99     10.45 o 
   0   5   7     1317.72     1258.34     24.95 o 
   1   5   7      136.98      132.04      4.01 o 
   2   5   7     3032.11     2950.21     50.22 o 
   3   5   7      597.12      591.30     12.94 o 
   4   5   7       59.89       57.44      3.42 o 
   5   5   7      865.12      866.30     31.68 o 
   6   5   7       28.81       28.95      3.74 o 
   7   5   7      219.35      232.14     12.66 o 
   8   5   7      259.91      269.81     14.05 o 
   9   5   7       22.30       17.11      6.66 o 
  10   5   7       34.75       37.88     19.79 o 
  -6   6   7       47.65       67.06      5.93 o 
  -5   6   7       51.62       55.12      5.49 o 
  -4   6   7       38.30       36.81      4.86 o 
  -3   6   7      181.60      182.30      7.23 o 
  -2   6   7       29.84       26.93      3.38 o 
  -1   6   7      118.75      124.12      5.69 o 
   0   6   7      402.63      383.33     10.54 o 
   1   6   7        1.94        2.08      1.50 o 
   2   6   7       54.99       54.07      3.88 o 
   3   6   7      115.60      114.18      4.79 o 
   4   6   7      115.51      118.39      4.68 o 
   5   6   7       40.68       41.78      5.93 o 
   6   6   7        2.49        3.38      3.18 o 
   7   6   7       75.97       70.94      5.95 o 
   8   6   7      112.12      105.29      9.55 o 
   9   6   7       16.89       19.94      6.31 o 
  10   6   7        3.53       11.01      9.04 o 
  -6   7   7      110.50       90.27     13.48 o 
  -5   7   7       28.47       34.33      5.66 o 
  -4   7   7      487.72      493.36     16.05 o 
  -3   7   7      194.33      191.53      8.56 o 
  -2   7   7      120.69      123.48      6.45 o 
  -1   7   7     2983.44     2796.59     71.84 o 
   0   7   7      324.62      340.57      9.89 o 
   1   7   7      818.86      743.27     16.51 o 
   2   7   7      496.00      482.12     10.96 o 
   3   7   7      566.93      577.00     14.16 o 
   4   7   7      501.29      495.41     15.82 o 
   5   7   7      375.73      386.93     13.32 o 
   6   7   7      141.00      142.31     10.61 o 
   7   7   7      281.37      338.20     16.84 o 
   8   7   7       57.39       55.59      7.19 o 
   9   7   7       35.34       30.62      6.91 o 
  10   7   7       23.64       28.01      9.04 o 
  -5   8   7       24.72       37.97     10.23 o 
  -4   8   7       41.58       47.33      5.49 o 
  -3   8   7       11.82        9.51      5.16 o 
  -2   8   7       48.00       49.05      6.17 o 
  -1   8   7      132.16      118.42      6.94 o 
   0   8   7        5.81        8.13      3.32 o 
   1   8   7       45.29       43.00      4.08 o 
   2   8   7       26.05       30.30      3.10 o 
   3   8   7        1.43        2.39      2.51 o 
   4   8   7        9.29        7.84      3.20 o 
   5   8   7        0.44        1.98      3.83 o 
   6   8   7        9.32        8.28      3.51 o 
   7   8   7        8.57        4.94      3.78 o 
   8   8   7        7.10        5.95      4.64 o 
   9   8   7        0.20        1.54      6.20 o 
  -4   9   7       86.40       88.89      9.53 o 
  -3   9   7        4.01        3.01      4.27 o 
  -2   9   7      568.05      601.79     19.54 o 
  -1   9   7       32.25       34.27      4.96 o 
   0   9   7      171.69      176.22      9.12 o 
   1   9   7      341.77      311.13     11.31 o 
   2   9   7       99.40      108.18      9.59 o 
   3   9   7      524.49      545.38     30.28 o 
   4   9   7      544.05      543.50     17.26 o 
   5   9   7        4.84       -0.74      4.41 o 
   6   9   7       88.36       97.24      7.94 o 
   7   9   7       61.44       57.66      9.61 o 
   8   9   7       67.12       57.39      8.98 o 
   9   9   7       93.65       82.89     16.97 o 
  -3  10   7       11.37       17.04      5.70 o 
  -2  10   7       21.50       16.86      5.43 o 
  -1  10   7       10.78        8.82      4.77 o 
   0  10   7       12.12        4.14      4.52 o 
   1  10   7      137.69      154.76     24.74 o 
   2  10   7        2.45        2.13      3.90 o 
   3  10   7      177.58      185.47     10.28 o 
   4  10   7      171.64      182.34      9.09 o 
   5  10   7        6.66        9.99      4.69 o 
   6  10   7       13.12        9.66      5.29 o 
   7  10   7       11.87       20.05      6.03 o 
   8  10   7       59.42       68.51      7.31 o 
   9  10   7        1.37       10.91      8.93 o 
  -2  11   7       68.22       67.10      8.33 o 
  -1  11   7        4.05       -0.04      4.85 o 
   0  11   7      115.21      137.03     13.72 o 
   1  11   7      156.03      157.53      9.81 o 
   2  11   7        5.99       -0.35      4.96 o 
   3  11   7       72.42       70.57      6.51 o 
   4  11   7       35.20       40.35      6.14 o 
   5  11   7       34.87       42.95      6.23 o 
   6  11   7      263.47      284.01     18.85 o 
   7  11   7        1.78        2.63      5.60 o 
   8  11   7       20.66       17.33      6.42 o 
   0  12   7       10.49        7.90      6.55 o 
   1  12   7      101.51       97.93     14.39 o 
   2  12   7       17.88       25.66      7.09 o 
   3  12   7       50.18       56.09      6.62 o 
   4  12   7        0.05       -0.72      5.26 o 
   5  12   7       18.94       21.28      6.29 o 
   6  12   7       10.68       17.17      6.28 o 
   7  12   7        0.12        7.86      5.66 o 
   3  13   7       53.02       58.42     16.03 o 
   4  13   7        7.76        1.41      7.08 o 
   5  13   7       50.91       45.71     13.99 o 
  -4  -8   8       52.59       74.17      9.61 o 
  -3  -8   8       49.82       69.33     20.47 o 
  -2  -8   8      185.33      155.90     17.40 o 
  -1  -8   8       14.66       17.10      7.35 o 
   0  -8   8       86.74      106.51     10.24 o 
  -6  -7   8      166.34      153.83     13.68 o 
  -5  -7   8       11.83        4.09      9.55 o 
  -4  -7   8      162.00      147.42     11.06 o 
  -3  -7   8       83.41       97.17      9.88 o 
  -2  -7   8        1.66       -5.55      5.55 o 
  -1  -7   8      298.50      277.08     18.25 o 
   0  -7   8       21.56       16.52      6.85 o 
   1  -7   8       29.12       16.03     11.60 o 
   2  -7   8      112.38      127.12     12.42 o 
  -7  -6   8       87.40      100.47     12.96 o 
  -6  -6   8      219.68      252.53     19.79 o 
  -5  -6   8       51.14       58.96      8.74 o 
  -4  -6   8      163.10      180.07     10.83 o 
  -3  -6   8      309.66      298.52     15.55 o 
  -2  -6   8       48.04       64.71      8.32 o 
  -1  -6   8      201.17      206.39     12.54 o 
   0  -6   8       74.82       83.62     28.31 o 
   1  -6   8        1.89        3.91      5.02 o 
   2  -6   8      121.19      158.57      9.47 o 
   3  -6   8        3.40       10.19      6.88 o 
  -7  -5   8      236.91      271.32     16.22 o 
  -6  -5   8       63.12       66.25     16.55 o 
  -5  -5   8       69.57       62.36      8.28 o 
  -4  -5   8      396.83      362.62     14.53 o 
  -3  -5   8       81.11       74.96      5.66 o 
  -2  -5   8      519.66      510.24     15.75 o 
  -1  -5   8      110.64      140.22     12.45 o 
   0  -5   8       32.14       30.08      6.27 o 
   1  -5   8      498.47      536.48     18.40 o 
   2  -5   8      122.03      119.89      7.94 o 
   3  -5   8        3.79       -2.10      5.73 o 
   4  -5   8      322.57      326.47     20.13 o 
  -8  -4   8        7.76        6.06      7.54 o 
  -7  -4   8      351.83      359.97     18.29 o 
  -6  -4   8       89.41       87.37      9.50 o 
  -5  -4   8       25.51       19.73      6.62 o 
  -4  -4   8      203.91      210.58     12.53 o 
  -3  -4   8      242.64      216.26      8.39 o 
  -2  -4   8       58.60       75.73      6.24 o 
  -1  -4   8      930.78      964.42     25.72 o 
   0  -4   8        1.90       12.17      3.78 o 
   1  -4   8        1.78       -0.37      2.96 o 
   2  -4   8      221.57      234.20      8.72 o 
   3  -4   8        0.49       -2.35      4.27 o 
   4  -4   8       11.56       20.81      7.16 o 
   5  -4   8      150.95      172.28     14.33 o 
  -8  -3   8       46.15       42.81      8.32 o 
  -7  -3   8      109.37      105.67      9.84 o 
  -6  -3   8        9.51        5.86      5.55 o 
  -5  -3   8      413.66      406.38     21.32 o 
  -4  -3   8       69.80       72.88     11.77 o 
  -3  -3   8     1103.48     1056.07     26.93 o 
  -2  -3   8      552.51      569.94     14.37 o 
  -1  -3   8      229.51      209.71      6.91 o 
   0  -3   8      302.32      301.15      8.60 o 
   1  -3   8      427.94      446.61     11.52 o 
   2  -3   8      230.28      242.69      8.74 o 
   3  -3   8      845.16      847.67     29.33 o 
   4  -3   8        5.78        1.02      6.48 o 
   5  -3   8      117.18      121.45     11.60 o 
   6  -3   8       91.16       93.47     11.60 o 
  -8  -2   8      143.07      138.37     25.76 o 
  -7  -2   8      179.25      171.94     16.37 o 
  -6  -2   8      151.95      155.18     10.38 o 
  -5  -2   8      423.83      408.24     17.61 o 
  -4  -2   8      334.95      335.07     13.25 o 
  -3  -2   8      212.18      196.77     11.00 o 
  -2  -2   8     2272.75     2278.37     51.84 o 
  -1  -2   8       71.30       78.91      4.85 o 
   0  -2   8      206.66      225.71      7.03 o 
   1  -2   8      431.78      427.84     12.94 o 
   2  -2   8       44.21       44.70      3.85 o 
   3  -2   8       90.19       88.20      4.87 o 
   4  -2   8      430.90      401.87     21.15 o 
   5  -2   8      596.54      621.90     29.34 o 
   6  -2   8      126.17      116.67     11.94 o 
   7  -2   8       18.08       18.08      8.19 o 
  -8  -1   8      175.82      163.18     11.12 o 
  -7  -1   8        4.27       -1.79      7.85 o 
  -6  -1   8      115.25       86.87     13.65 o 
  -5  -1   8      242.33      257.12     12.87 o 
  -4  -1   8       19.77       25.56      5.11 o 
  -3  -1   8       97.65       99.45      6.57 o 
  -2  -1   8      598.64      570.08     16.16 o 
  -1  -1   8      538.75      544.06     12.38 o 
   0  -1   8     1394.69     1318.35     26.33 o 
   1  -1   8       24.14       33.04      2.71 o 
   2  -1   8      653.92      663.17     17.37 o 
   3  -1   8      132.30      128.42      5.75 o 
   4  -1   8      144.42      167.17      8.76 o 
   5  -1   8      363.06      381.47     16.66 o 
   6  -1   8      104.66      118.38     11.60 o 
   7  -1   8       25.69       21.83      8.19 o 
  -8   0   8      317.18      334.25     15.97 o 
  -7   0   8      231.09      217.05     12.15 o 
  -6   0   8      341.21      318.28     26.95 o 
  -5   0   8     1799.62     1685.55     64.31 o 
  -4   0   8       14.39       18.01      4.47 o 
  -3   0   8     1369.24     1370.17     37.53 o 
  -2   0   8      189.95      171.70      6.37 o 
  -1   0   8      301.38      317.20      8.32 o 
   0   0   8     1121.48     1092.57     20.83 o 
   1   0   8      287.63      284.06      8.04 o 
   2   0   8       66.35       73.50      3.49 o 
   3   0   8      806.80      812.84     17.62 o 
   4   0   8       99.85       99.75      5.17 o 
   5   0   8      293.03      279.87     13.53 o 
   6   0   8        1.19       -4.80      4.80 o 
   7   0   8       14.13       20.42      8.70 o 
   8   0   8       22.59       19.10      8.19 o 
  -8   1   8       17.72       20.31      5.91 o 
  -7   1   8      115.81      133.31      8.91 o 
  -6   1   8      383.43      398.72     19.96 o 
  -5   1   8        4.01        6.86      5.80 o 
  -4   1   8       83.97       98.26     13.99 o 
  -3   1   8     1192.77     1161.82     49.24 o 
  -2   1   8      351.33      367.22     11.21 o 
  -1   1   8      204.62      184.10      6.83 o 
   0   1   8      401.08      395.37     10.49 o 
   1   1   8       59.73       61.11      3.31 o 
   2   1   8      880.09      898.90     17.05 o 
   3   1   8      909.33      963.95     21.57 o 
   4   1   8       62.10       66.00      4.61 o 
   5   1   8      118.14      110.34      8.96 o 
   6   1   8       10.01       22.83      5.35 o 
   7   1   8      235.18      242.26     13.28 o 
   8   1   8       61.46       81.29      9.21 o 
  -8   2   8       94.16      100.17      8.19 o 
  -7   2   8      184.48      158.74      9.94 o 
  -6   2   8      716.31      710.35     24.89 o 
  -5   2   8       66.43       75.05      6.38 o 
  -4   2   8     1893.40     1836.15     48.33 o 
  -3   2   8      807.56      834.56     19.60 o 
  -2   2   8      326.21      313.15     10.54 o 
  -1   2   8     1611.46     1564.54     31.04 o 
   0   2   8      953.05      933.88     19.26 o 
   1   2   8      295.24      312.97      6.66 o 
   2   2   8      940.79      905.93     17.12 o 
   3   2   8      110.86      107.21      4.34 o 
   4   2   8      169.80      173.62      6.35 o 
   5   2   8      390.06      405.91     11.62 o 
   6   2   8        0.57        1.95      4.74 o 
   7   2   8       15.79       14.82      5.92 o 
   8   2   8      121.35      129.98     10.66 o 
   9   2   8        1.63        1.13      6.80 o 
  -7   3   8      249.79      259.82     15.01 o 
  -6   3   8       46.08       57.14      5.95 o 
  -5   3   8      268.33      250.38     11.85 o 
  -4   3   8      845.49      797.97     28.80 o 
  -3   3   8       58.28       67.52      4.82 o 
  -2   3   8      414.38      424.74     13.78 o 
  -1   3   8     1750.20     1746.73     33.40 o 
   0   3   8      497.49      504.79      9.46 o 
   1   3   8     2092.03     2128.04     32.99 o 
   2   3   8      114.10      102.74      6.48 o 
   3   3   8      139.12      145.96      5.80 o 
   4   3   8      870.63      898.00     20.60 o 
   5   3   8      156.69      153.12     13.74 o 
   6   3   8      132.83      128.15     11.77 o 
   7   3   8      356.15      368.08     26.61 o 
   8   3   8        3.41        6.35      8.87 o 
   9   3   8       66.63       68.34      9.38 o 
  -7   4   8      145.63      161.70     15.01 o 
  -6   4   8      521.75      552.61     20.35 o 
  -5   4   8      116.36      110.78      6.53 o 
  -4   4   8      681.61      679.08     20.44 o 
  -3   4   8      131.87      146.86      7.20 o 
  -2   4   8      314.15      301.41     11.05 o 
  -1   4   8     1185.35     1155.70     25.49 o 
   0   4   8      130.40      119.45      4.69 o 
   1   4   8      199.25      177.62      6.45 o 
   2   4   8     2817.89     2876.95     44.21 o 
   3   4   8        2.69        4.80      2.12 o 
   4   4   8      453.31      472.94     12.59 o 
   5   4   8       17.65       18.53      3.56 o 
   6   4   8       10.79        6.99      4.01 o 
   7   4   8       40.16       43.39      6.41 o 
   8   4   8       99.43      107.97      9.44 o 
   9   4   8        0.07       -1.61      5.83 o 
  -6   5   8       13.00       14.59      4.74 o 
  -5   5   8      185.06      187.26      8.82 o 
  -4   5   8       58.13       70.56      5.44 o 
  -3   5   8        3.56        3.61      4.38 o 
  -2   5   8     1601.52     1455.45     34.42 o 
  -1   5   8      111.02      104.62      9.82 o 
   0   5   8      549.40      521.17     12.05 o 
   1   5   8      901.57      832.30     16.37 o 
   2   5   8      541.33      582.94     11.94 o 
   3   5   8     1057.26     1036.90     24.96 o 
   4   5   8      362.39      371.13     19.84 o 
   5   5   8       80.46       79.56      5.67 o 
   6   5   8      170.13      178.13     15.31 o 
   7   5   8        7.19        1.61      7.68 o 
   8   5   8      638.60      525.31     22.52 o 
   9   5   8       30.00       37.12      8.02 o 
  -6   6   8        3.39       -0.34      4.43 o 
  -5   6   8      391.51      414.51     28.83 o 
  -4   6   8      161.52      169.34      8.32 o 
  -3   6   8      296.85      283.18     10.97 o 
  -2   6   8      430.56      454.70     13.16 o 
  -1   6   8      248.98      249.41     11.12 o 
   0   6   8       34.63       30.54      3.37 o 
   1   6   8     1557.89     1475.90     29.75 o 
   2   6   8      509.86      542.77     13.37 o 
   3   6   8      587.30      584.53     13.14 o 
   4   6   8      644.35      674.15     16.12 o 
   5   6   8       15.60       13.94      3.39 o 
   6   6   8       34.96       40.70      4.58 o 
   7   6   8       33.24       32.29      5.32 o 
   8   6   8      458.19      435.05     21.83 o 
   9   6   8      322.22      316.66     23.37 o 
  -5   7   8       34.57       45.78      6.07 o 
  -4   7   8       30.27       39.58      6.65 o 
  -3   7   8      250.29      244.98     11.73 o 
  -2   7   8        4.01        5.28      3.69 o 
  -1   7   8        4.53        3.25      3.14 o 
   0   7   8       12.50        9.87      2.86 o 
   1   7   8      271.06      256.95      7.99 o 
   2   7   8      696.73      651.31     14.02 o 
   3   7   8      361.17      354.61     10.04 o 
   4   7   8       39.12       37.74      5.85 o 
   5   7   8      147.37      144.10      7.93 o 
   6   7   8      124.98      129.62     13.03 o 
   7   7   8       10.37       11.05      3.90 o 
   8   7   8       27.37       38.66      7.58 o 
   9   7   8      151.85      132.69     10.13 o 
  -5   8   8      155.46      176.88     23.54 o 
  -4   8   8       35.39       20.61      6.31 o 
  -3   8   8      278.29      288.91     13.79 o 
  -2   8   8      453.43      430.05     14.95 o 
  -1   8   8       82.30       77.19      5.39 o 
   0   8   8     1276.16     1247.30     30.72 o 
   1   8   8      117.59      113.87      8.90 o 
   2   8   8      194.55      198.55      6.51 o 
   3   8   8      177.96      197.69      7.12 o 
   4   8   8       45.99       52.64      4.89 o 
   5   8   8       29.24       45.18      6.28 o 
   6   8   8      296.45      304.61     12.22 o 
   7   8   8       53.81       49.16      5.73 o 
   8   8   8       66.44       73.96      9.23 o 
   9   8   8        4.16        7.50      6.42 o 
  -4   9   8        0.50       -4.82      4.82 o 
  -3   9   8      171.77      166.58     18.42 o 
  -2   9   8        0.91        0.71      4.28 o 
  -1   9   8      260.71      244.03     10.95 o 
   0   9   8      153.73      161.45      8.86 o 
   1   9   8      173.67      163.99      8.72 o 
   2   9   8       15.29       17.59      3.99 o 
   3   9   8      350.53      350.48     22.85 o 
   4   9   8      113.97      111.24      7.39 o 
   5   9   8      136.41      141.72      9.45 o 
   6   9   8       16.35       19.27      5.83 o 
   7   9   8        3.35        2.49      5.50 o 
   8   9   8       27.52       27.06      8.41 o 
   9   9   8        9.33       14.10     11.57 o 
  -3  10   8       82.99       77.44     10.23 o 
  -2  10   8       13.50       14.13      5.40 o 
  -1  10   8      382.01      378.75     14.96 o 
   0  10   8      312.21      304.31     13.28 o 
   1  10   8       90.46       75.04      6.90 o 
   2  10   8      180.43      174.46      9.89 o 
   3  10   8        1.93       -2.41      3.29 o 
   4  10   8       25.39       21.13      5.18 o 
   5  10   8      270.37      278.77     11.74 o 
   6  10   8        1.38       -1.56      5.27 o 
   7  10   8       88.85       74.98      8.11 o 
   8  10   8       13.98       16.25      6.35 o 
  -1  11   8      214.92      236.11     17.04 o 
   0  11   8        5.10        1.01      5.38 o 
   1  11   8       69.28       65.21      7.47 o 
   2  11   8       92.43       92.15      9.50 o 
   3  11   8       18.73       23.50      5.26 o 
   4  11   8      314.80      307.49     16.04 o 
   5  11   8        1.22        6.95      5.18 o 
   6  11   8       11.05       15.46      5.70 o 
   7  11   8      114.92      118.94     11.49 o 
   8  11   8        8.88        6.80      7.63 o 
   0  12   8        9.31       21.87      7.44 o 
   1  12   8      130.37      120.40     15.44 o 
   2  12   8       25.83       26.41      6.66 o 
   3  12   8        7.83       12.15      5.35 o 
   4  12   8       16.54       19.71      6.06 o 
   5  12   8      120.71      134.57      9.79 o 
   6  12   8       12.32       14.57      6.38 o 
   7  12   8       36.67       39.91     14.67 o 
  -4  -7   9       22.08       29.00     11.94 o 
  -3  -7   9       43.17       29.17      7.96 o 
  -2  -7   9       47.27       62.13     11.94 o 
  -1  -7   9        0.88       -6.15      6.15 o 
   0  -7   9       12.42        9.72      7.22 o 
   1  -7   9        0.58       -4.09     10.23 o 
  -6  -6   9       82.34       77.99     18.93 o 
  -5  -6   9      289.34      308.02     25.24 o 
  -4  -6   9       31.20       30.02     11.26 o 
  -3  -6   9       95.05       95.77      9.51 o 
  -2  -6   9      234.17      266.63     21.66 o 
  -1  -6   9       35.20       34.70     10.75 o 
   0  -6   9      209.96      227.30     14.18 o 
   1  -6   9       20.23       20.13      6.95 o 
   2  -6   9       13.77        5.12     10.23 o 
  -6  -5   9       28.07       34.17      8.61 o 
  -5  -5   9       10.10       10.58      7.09 o 
  -4  -5   9        8.13        4.17      5.20 o 
  -3  -5   9       15.70       19.43      6.36 o 
  -2  -5   9       73.55       77.95     11.43 o 
  -1  -5   9      140.79      130.04     10.25 o 
   0  -5   9      205.65      199.96     12.89 o 
   1  -5   9       13.22        6.10      5.97 o 
   2  -5   9      144.24      157.95     19.45 o 
   3  -5   9       13.80        4.43      7.85 o 
   4  -5   9        6.51       24.90      9.21 o 
  -7  -4   9      148.18      140.42     12.28 o 
  -6  -4   9      201.57      219.95     14.67 o 
  -5  -4   9      260.63      285.80     46.22 o 
  -4  -4   9       86.44       89.01     19.45 o 
  -3  -4   9      810.93      814.30     21.01 o 
  -2  -4   9      131.34      130.06      6.93 o 
  -1  -4   9       27.41       34.26      5.34 o 
   0  -4   9      343.85      329.28     16.28 o 
   1  -4   9      105.61      123.26      9.96 o 
   2  -4   9       53.06       60.62      5.33 o 
   3  -4   9      329.32      299.86     19.45 o 
   4  -4   9       30.59       33.77      8.87 o 
   5  -4   9      152.42      146.69     13.99 o 
  -7  -3   9       58.03       59.74      9.08 o 
  -6  -3   9       11.63       11.70      6.50 o 
  -5  -3   9      329.68      329.58     34.28 o 
  -4  -3   9       60.69       71.73      7.95 o 
  -3  -3   9       13.38       30.32      5.23 o 
  -2  -3   9        3.37        1.88      3.74 o 
  -1  -3   9        3.77        3.73      3.31 o 
   0  -3   9        7.90       21.74      4.65 o 
   1  -3   9        0.83       -1.54      3.66 o 
   2  -3   9      199.46      210.98     10.01 o 
   3  -3   9       90.13       86.15      6.00 o 
   4  -3   9       40.58       48.44      9.55 o 
   5  -3   9       27.08       20.81      8.53 o 
   6  -3   9        0.28       -1.02      8.53 o 
  -7  -2   9      112.13      105.73     30.02 o 
  -6  -2   9      926.80      891.05     32.22 o 
  -5  -2   9       28.59       25.13      6.18 o 
  -4  -2   9     1207.41     1142.98     38.58 o 
  -3  -2   9      780.06      745.05     23.87 o 
  -2  -2   9      356.00      337.94     10.07 o 
  -1  -2   9     1559.80     1435.40     28.85 o 
   0  -2   9      333.19      328.11      9.16 o 
   1  -2   9       37.22       43.79      4.91 o 
   2  -2   9      527.57      539.77     13.94 o 
   3  -2   9        6.20        2.88      3.43 o 
   4  -2   9      617.37      620.54     30.02 o 
   5  -2   9      237.60      216.28     15.69 o 
   6  -2   9        7.10       25.59      8.87 o 
  -8  -1   9       64.58       62.09     18.76 o 
  -7  -1   9        0.94       -0.87      5.57 o 
  -6  -1   9      161.07      137.01     12.11 o 
  -5  -1   9      139.48      130.11      9.40 o 
  -4  -1   9       29.12       24.53     11.94 o 
  -3  -1   9        9.11       13.19      5.25 o 
  -2  -1   9      112.67      110.87      6.52 o 
  -1  -1   9       75.59       76.87      4.42 o 
   0  -1   9       35.17       30.62      3.18 o 
   1  -1   9      436.12      427.32     14.27 o 
   2  -1   9       77.29       74.42      4.37 o 
   3  -1   9      155.03      156.17      7.30 o 
   4  -1   9      258.69      269.60     11.95 o 
   5  -1   9        2.34       15.01      6.48 o 
   6  -1   9        0.80       15.35      7.51 o 
   7  -1   9        0.43       -4.09      6.82 o 
  -7   0   9      517.38      526.25     21.70 o 
  -6   0   9      236.03      214.90     12.33 o 
  -5   0   9      701.73      714.83     26.05 o 
  -4   0   9      576.17      531.59     20.82 o 
  -3   0   9      119.20      120.46     10.06 o 
  -2   0   9     2817.93     2668.71     60.86 o 
  -1   0   9     2086.95     2030.88     38.93 o 
   0   0   9      155.80      150.24      5.55 o 
   1   0   9     1753.08     1708.14     39.03 o 
   2   0   9      243.31      239.52      7.48 o 
   3   0   9      191.73      217.47      7.63 o 
   4   0   9      639.89      639.86     17.14 o 
   5   0   9       29.61       33.08      6.71 o 
   6   0   9       91.57       93.97     12.96 o 
   7   0   9      310.82      297.14     19.10 o 
  -7   1   9       15.35       19.06      5.83 o 
  -6   1   9        0.29        1.14      4.88 o 
  -5   1   9        0.24        6.68      4.60 o 
  -4   1   9       69.34       73.27     14.84 o 
  -3   1   9        1.24       -3.60      3.60 o 
  -2   1   9     1360.29     1256.26     35.01 o 
  -1   1   9       40.69       45.13      5.16 o 
   0   1   9      112.97      110.34      4.36 o 
   1   1   9       20.71       19.12      2.69 o 
   2   1   9       42.47       43.20      3.13 o 
   3   1   9      285.25      294.02      8.70 o 
   4   1   9      121.27      130.93      7.51 o 
   5   1   9      115.15      116.19      7.71 o 
   6   1   9      151.26      159.14     10.90 o 
   7   1   9        7.45        7.80      6.40 o 
   8   1   9       19.12       17.19      7.37 o 
  -7   2   9      171.35      178.34     10.85 o 
  -6   2   9      256.59      265.08     23.54 o 
  -5   2   9      909.74      899.39     30.73 o 
  -4   2   9      268.42      266.27     12.76 o 
  -3   2   9      261.19      264.84     13.96 o 
  -2   2   9      247.35      234.08      9.01 o 
  -1   2   9     1112.72     1059.81     24.00 o 
   0   2   9     1731.30     1654.31     32.34 o 
   1   2   9     1455.91     1376.36     24.75 o 
   2   2   9       92.60       95.06      4.17 o 
   3   2   9      371.19      386.77     10.34 o 
   4   2   9      196.01      214.09      7.56 o 
   5   2   9      155.78      150.54      6.87 o 
   6   2   9      505.33      538.28     36.16 o 
   7   2   9        4.35        8.38      6.10 o 
   8   2   9        2.95       -1.28      6.14 o 
  -7   3   9       53.92       62.37      8.87 o 
  -6   3   9       17.36       22.54      7.33 o 
  -5   3   9      128.21      132.41     25.42 o 
  -4   3   9      102.00       97.67     13.82 o 
  -3   3   9       59.03       59.06     11.65 o 
  -2   3   9       78.05       86.05      5.87 o 
  -1   3   9      240.04      239.00      8.99 o 
   0   3   9       54.78       56.79      4.17 o 
   1   3   9       75.90       76.73      3.76 o 
   2   3   9      725.87      727.54     22.06 o 
   3   3   9       51.87       71.64      4.34 o 
   4   3   9        5.47        3.48      2.88 o 
   5   3   9      274.79      279.47     11.57 o 
   6   3   9       24.13       22.28      4.96 o 
   7   3   9        6.77        2.92      5.73 o 
   8   3   9      147.73      151.28     15.01 o 
   9   3   9        0.23        9.29      7.23 o 
  -7   4   9       56.55       53.90     16.37 o 
  -6   4   9      226.71      251.42     26.61 o 
  -5   4   9      476.21      512.13     26.95 o 
  -4   4   9      367.80      352.45     16.09 o 
  -3   4   9      946.46     1024.70     36.72 o 
  -2   4   9      334.54      356.44     12.80 o 
  -1   4   9      188.53      195.28      7.78 o 
   0   4   9     1586.20     1568.59     31.08 o 
   1   4   9       17.95       20.12      2.92 o 
   2   4   9      905.96      892.24     18.16 o 
   3   4   9      633.29      623.68     19.38 o 
   4   4   9       91.43      105.37      7.60 o 
   5   4   9      267.34      276.41     10.88 o 
   6   4   9       48.24       50.04      4.68 o 
   7   4   9        3.06        2.10      5.66 o 
   8   4   9      171.19      192.96     23.88 o 
   9   4   9        2.83        1.36      6.77 o 
  -6   5   9        4.54        0.59      4.48 o 
  -5   5   9       79.87       83.25     10.06 o 
  -4   5   9        4.43        1.55      3.75 o 
  -3   5   9      119.82      109.50      6.81 o 
  -2   5   9      440.94      407.46     14.20 o 
  -1   5   9      318.80      281.28     16.92 o 
   0   5   9      122.32      126.12      5.67 o 
   1   5   9        2.83        2.64      2.18 o 
   2   5   9        9.27        4.84      2.50 o 
   3   5   9        0.25        0.40      2.62 o 
   4   5   9      168.84      159.40      6.60 o 
   5   5   9        0.63        2.59      3.11 o 
   6   5   9        0.84        0.17      3.53 o 
   7   5   9      104.10      113.22      8.25 o 
   8   5   9        0.33       -2.24      8.70 o 
   9   5   9       18.71       17.31      8.36 o 
  -6   6   9      558.74      652.61     28.66 o 
  -5   6   9       98.65      116.53      9.86 o 
  -4   6   9      402.11      414.75     14.82 o 
  -3   6   9      901.21      917.97     26.78 o 
  -2   6   9       74.94       90.83      6.44 o 
  -1   6   9     1038.17     1019.67     29.27 o 
   0   6   9     1270.56     1214.76     27.49 o 
   1   6   9      396.17      385.96     10.40 o 
   2   6   9      609.82      590.52     14.17 o 
   3   6   9      128.51      158.63     12.16 o 
   4   6   9      234.62      247.36     10.30 o 
   5   6   9      401.94      403.99     15.54 o 
   6   6   9       33.60       30.14      4.63 o 
   7   6   9      198.95      172.19     16.40 o 
   8   6   9        4.82        1.77      6.44 o 
   9   6   9        9.65        6.98      7.23 o 
  -5   7   9       16.60       19.56      5.70 o 
  -4   7   9        5.16        5.69      5.22 o 
  -3   7   9       51.05       49.54      9.75 o 
  -2   7   9       65.69       72.09      6.22 o 
  -1   7   9       27.06       19.57      3.79 o 
   0   7   9       33.70       29.37      4.43 o 
   1   7   9        9.72       10.95      3.11 o 
   2   7   9       11.72        6.87      2.72 o 
   3   7   9       35.74       43.03      3.74 o 
   4   7   9      283.18      300.44     19.01 o 
   5   7   9       12.18       10.40      5.21 o 
   6   7   9        6.33       -0.04      5.91 o 
   7   7   9       13.14        4.68      4.19 o 
   8   7   9        4.93        7.70      5.12 o 
   9   7   9       67.80       68.89     10.06 o 
  -4   8   9      193.20      175.01     10.93 o 
  -3   8   9       74.33       83.12      7.59 o 
  -2   8   9      563.24      531.40     21.12 o 
  -1   8   9      295.36      328.83     17.17 o 
   0   8   9       65.07       70.41      5.59 o 
   1   8   9     1203.65     1137.54     40.75 o 
   2   8   9      368.45      368.74      9.48 o 
   3   8   9       94.63       94.10      6.07 o 
   4   8   9      487.20      517.50     17.84 o 
   5   8   9      217.88      229.08     12.06 o 
   6   8   9       17.03       13.87      5.85 o 
   7   8   9      123.84      114.13     10.64 o 
   8   8   9        3.77        0.57      7.22 o 
   9   8   9       25.35       13.72      7.08 o 
  -3   9   9        0.36        3.53      5.43 o 
  -2   9   9        4.34        9.11      6.99 o 
  -1   9   9       22.85       30.19      5.31 o 
   0   9   9        9.54       13.61      5.64 o 
   1   9   9      117.52      112.94      9.04 o 
   2   9   9       13.80       12.92      4.11 o 
   3   9   9      140.00      149.10     10.20 o 
   4   9   9        9.92        9.77      5.32 o 
   5   9   9        0.44        4.71      5.47 o 
   6   9   9       32.15       36.19      6.89 o 
   7   9   9        1.08       -2.28      5.76 o 
   8   9   9       15.98       10.76      9.45 o 
  -2  10   9      224.73      233.26     24.05 o 
  -1  10   9        3.91        3.13      4.79 o 
   0  10   9      124.12      113.42      8.35 o 
   1  10   9      256.00      260.26     12.18 o 
   2  10   9       46.93       53.51      9.36 o 
   3  10   9      151.55      166.63      7.18 o 
   4  10   9       73.76       77.21      7.09 o 
   5  10   9       45.52       51.42     12.43 o 
   6  10   9      218.69      239.94     20.68 o 
   7  10   9        3.38        7.71      6.05 o 
   8  10   9       13.50       17.33      6.67 o 
  -1  11   9        1.28        2.89      5.54 o 
   0  11   9       44.41       34.17      6.27 o 
   1  11   9       73.53       71.55      7.82 o 
   2  11   9       24.38       26.03      6.41 o 
   3  11   9        4.66        6.60      4.93 o 
   4  11   9        1.90       -3.03      5.05 o 
   5  11   9      248.48      240.92     15.31 o 
   6  11   9       23.22       30.58      6.58 o 
   7  11   9        2.93        5.95      6.43 o 
   1  12   9        1.54       -4.25      6.30 o 
   2  12   9       32.64       39.34      7.27 o 
   3  12   9      122.22      116.22     11.03 o 
   4  12   9        2.38       -0.29      6.43 o 
   5  12   9       35.95       29.04      7.02 o 
   6  12   9       47.30       42.32      7.12 o 
  -4  -6  10      315.35      341.14     27.29 o 
  -3  -6  10        2.30        0.56      6.12 o 
  -2  -6  10       10.99        3.32      6.46 o 
  -1  -6  10      220.30      227.08     14.35 o 
   0  -6  10       57.53       51.92      8.74 o 
   1  -6  10       38.69       40.11      8.28 o 
  -5  -5  10       27.40       39.02      8.68 o 
  -4  -5  10       90.92       98.42      8.88 o 
  -3  -5  10      151.21      158.17      9.41 o 
  -2  -5  10        7.39        1.13      5.97 o 
  -1  -5  10      183.51      146.74     16.03 o 
   0  -5  10        1.68        0.51      6.27 o 
   1  -5  10        4.00        0.85      8.02 o 
   2  -5  10      106.85      130.32     17.40 o 
   3  -5  10       24.39       22.52     13.30 o 
  -6  -4  10       22.73       17.64     13.13 o 
  -5  -4  10      398.80      402.68     19.92 o 
  -4  -4  10      257.60      285.90     15.90 o 
  -3  -4  10       41.17       35.75      6.26 o 
  -2  -4  10      803.27      764.27     24.64 o 
  -1  -4  10      122.34      114.99      8.22 o 
   0  -4  10       45.22       39.35      7.47 o 
   1  -4  10      337.20      376.01     18.40 o 
   2  -4  10        2.64        1.58      5.98 o 
   3  -4  10      204.63      161.70     20.47 o 
   4  -4  10      246.10      206.39     17.40 o 
  -7  -3  10      155.84      153.17     21.83 o 
  -6  -3  10        9.17        8.00      7.01 o 
  -5  -3  10       40.09       51.98      8.20 o 
  -4  -3  10      142.25      122.32     10.40 o 
  -3  -3  10        4.15        6.87      4.99 o 
  -2  -3  10      152.65      163.97      8.47 o 
  -1  -3  10       90.14       89.33     11.11 o 
   0  -3  10       29.09       32.75      5.39 o 
   1  -3  10      308.47      272.81     15.17 o 
   2  -3  10        0.77        0.82      5.73 o 
   3  -3  10       39.33       35.08     11.26 o 
   4  -3  10      166.86      180.12     15.01 o 
   5  -3  10       13.37       24.56      9.55 o 
  -7  -2  10       36.22       28.60     15.69 o 
  -6  -2  10       23.89       28.17      7.44 o 
  -5  -2  10      802.22      762.62     49.12 o 
  -4  -2  10       28.92       18.68      5.99 o 
  -3  -2  10      437.26      447.85     19.61 o 
  -2  -2  10      127.53      131.48      6.69 o 
  -1  -2  10      650.76      590.44     16.40 o 
   0  -2  10      475.00      459.54     14.76 o 
   1  -2  10      625.03      612.42     33.39 o 
   2  -2  10       68.95       73.58      6.26 o 
   3  -2  10      122.63      146.00     14.87 o 
   4  -2  10       56.48       65.51     10.06 o 
   5  -2  10      257.32      223.45     17.40 o 
   6  -2  10       12.44       18.76      9.89 o 
  -7  -1  10       75.94       79.78      9.61 o 
  -6  -1  10       20.91       15.11      6.50 o 
  -5  -1  10      418.49      401.29     18.18 o 
  -4  -1  10      126.06      132.17     16.37 o 
  -3  -1  10       81.37       79.45      7.31 o 
  -2  -1  10      162.91      154.54      8.03 o 
  -1  -1  10      286.52      273.15     11.42 o 
   0  -1  10      487.69      455.67     12.23 o 
   1  -1  10       35.66       43.98      5.83 o 
   2  -1  10        2.06       -0.82      3.75 o 
   3  -1  10       47.71       49.90      5.23 o 
   4  -1  10       59.48       57.20      6.11 o 
   5  -1  10        4.23       -0.34      7.16 o 
   6  -1  10      139.83      160.34     14.67 o 
  -7   0  10       15.62       -0.25     11.94 o 
  -6   0  10      511.75      472.94     20.46 o 
  -5   0  10       10.72       11.70     10.23 o 
  -4   0  10      215.97      198.19     11.86 o 
  -3   0  10      554.91      543.72     21.61 o 
  -2   0  10      190.84      189.00     10.09 o 
  -1   0  10       25.94       27.15      3.25 o 
   0   0  10     1595.56     1555.35     41.17 o 
   1   0  10        5.68        2.60      2.75 o 
   2   0  10      811.50      821.89     23.57 o 
   3   0  10      165.41      174.03      7.22 o 
   4   0  10       82.07       84.20      5.93 o 
   5   0  10      200.97      231.99     11.62 o 
   6   0  10      112.06      122.89     18.08 o 
   7   0  10       16.59       29.00      9.89 o 
  -7   1  10      120.05      140.85     11.43 o 
  -6   1  10      223.52      205.71     12.46 o 
  -5   1  10      255.83      243.63     13.37 o 
  -4   1  10      144.36      147.10     10.02 o 
  -3   1  10      778.29      765.67     27.48 o 
  -2   1  10      114.24      113.98      7.65 o 
  -1   1  10      405.51      411.71     12.50 o 
   0   1  10      116.41      103.06      6.26 o 
   1   1  10        1.22        2.44      2.59 o 
   2   1  10       48.00       56.92      5.11 o 
   3   1  10      220.24      225.25      8.20 o 
   4   1  10      118.29      130.12      7.09 o 
   5   1  10      231.61      249.12     18.93 o 
   6   1  10        7.31       15.69      6.41 o 
   7   1  10        4.32       -1.40      6.71 o 
  -7   2  10      103.11      121.68     13.13 o 
  -6   2  10      229.26      256.35     29.51 o 
  -5   2  10      173.82      173.66     10.70 o 
  -4   2  10      697.07      671.10     25.18 o 
  -3   2  10      503.19      476.27     19.37 o 
  -2   2  10       20.69       12.81      4.01 o 
  -1   2  10     1660.98     1587.65     39.51 o 
   0   2  10      172.26      170.26      6.24 o 
   1   2  10      191.01      195.39      9.35 o 
   2   2  10      963.63      975.12     24.31 o 
   3   2  10       33.66       39.39      3.87 o 
   4   2  10      187.49      204.39      7.89 o 
   5   2  10      365.55      398.76     14.21 o 
   6   2  10        2.90        0.89      4.87 o 
   7   2  10      194.51      232.12     14.41 o 
   8   2  10        0.73       -7.16      7.16 o 
  -6   3  10      240.69      211.56     12.54 o 
  -5   3  10       60.39       54.34      6.88 o 
  -4   3  10      482.50      541.14     21.06 o 
  -3   3  10      491.68      525.54     41.96 o 
  -2   3  10      442.78      393.96     11.65 o 
  -1   3  10      178.94      184.87      6.94 o 
   0   3  10      192.05      176.07     11.88 o 
   1   3  10      179.03      175.25      5.86 o 
   2   3  10      645.11      640.25     22.98 o 
   3   3  10       59.77       70.41      6.77 o 
   4   3  10       26.07       23.32      3.81 o 
   5   3  10        6.39        3.71      3.63 o 
   6   3  10       14.81       10.76      5.00 o 
   7   3  10       53.67       69.44     11.26 o 
   8   3  10       11.00        5.37      6.61 o 
  -6   4  10        2.40       10.33     22.00 o 
  -5   4  10      524.34      547.90     46.05 o 
  -4   4  10      276.16      291.50     14.50 o 
  -3   4  10       66.83       83.45      8.87 o 
  -2   4  10     1764.51     1639.83     44.27 o 
  -1   4  10      242.06      249.14     13.98 o 
   0   4  10      230.60      231.36     11.15 o 
   1   4  10     2304.36     2215.39     74.50 o 
   2   4  10       36.21       36.37      3.46 o 
   3   4  10      548.76      565.81     15.22 o 
   4   4  10      283.09      310.90     12.88 o 
   5   4  10       80.58       69.78      5.83 o 
   6   4  10      230.79      234.27     13.05 o 
   7   4  10      134.05      124.38     19.45 o 
   8   4  10        2.02       -2.62     12.96 o 
  -6   5  10       34.39       34.79      7.51 o 
  -5   5  10       77.31       79.47     12.28 o 
  -4   5  10      385.41      380.56     18.93 o 
  -3   5  10       21.72       11.91      4.37 o 
  -2   5  10      175.63      182.63      9.21 o 
  -1   5  10      295.20      295.95     15.40 o 
   0   5  10       39.02       36.45      5.60 o 
   1   5  10      603.57      609.86     14.26 o 
   2   5  10       12.69       10.92      2.72 o 
   3   5  10        7.57       10.35      3.25 o 
   4   5  10      675.81      701.57     30.38 o 
   5   5  10       13.07       14.42      4.80 o 
   6   5  10        0.18       -2.58      3.89 o 
   7   5  10       33.23       39.87      6.33 o 
   8   5  10       22.17       22.52      7.02 o 
  -5   6  10      187.70      216.85     12.46 o 
  -4   6  10      178.70      198.83     16.39 o 
  -3   6  10      167.49      164.53      8.87 o 
  -2   6  10      455.17      481.05     31.19 o 
  -1   6  10        4.65        5.62      4.21 o 
   0   6  10      945.21      904.10     24.54 o 
   1   6  10      142.80      142.10      6.22 o 
   2   6  10      426.31      411.52     11.28 o 
   3   6  10      448.92      477.48     24.76 o 
   4   6  10      584.21      559.98     24.72 o 
   5   6  10       49.72       53.89      9.50 o 
   6   6  10      256.96      249.16     19.99 o 
   7   6  10        1.32        1.92      3.61 o 
   8   6  10       71.13       85.77      8.80 o 
   9   6  10        7.00       -4.71      9.72 o 
  -4   7  10       37.75       40.48     11.77 o 
  -3   7  10      102.19      112.67     11.12 o 
  -2   7  10      339.66      350.84     13.80 o 
  -1   7  10      141.49      135.20      8.26 o 
   0   7  10        2.64        2.03      4.04 o 
   1   7  10      142.20      151.14      7.40 o 
   2   7  10        1.58        0.29      2.71 o 
   3   7  10      187.05      185.74     10.11 o 
   4   7  10       25.15       19.89      5.64 o 
   5   7  10        0.79       -0.64      5.08 o 
   6   7  10      176.08      183.28     11.01 o 
   7   7  10        0.50       -4.06      5.31 o 
   8   7  10        1.30        0.26      7.58 o 
  -4   8  10        2.06       -2.40      8.36 o 
  -3   8  10      224.90      224.88     37.87 o 
  -2   8  10        8.19        5.73      4.87 o 
  -1   8  10      237.70      223.10     10.99 o 
   0   8  10      186.13      171.08      9.86 o 
   1   8  10       30.01       31.18      4.86 o 
   2   8  10        3.36        8.73      3.91 o 
   3   8  10      482.69      489.47     13.99 o 
   4   8  10        2.76       -0.14      4.46 o 
   5   8  10      471.16      512.43     31.46 o 
   6   8  10       71.68       81.90      8.49 o 
   7   8  10       16.42       14.35      6.51 o 
   8   8  10       53.70       86.91     11.95 o 
  -3   9  10       95.95       77.87      8.78 o 
  -2   9  10       21.11       16.51     13.65 o 
  -1   9  10       33.20       32.71     12.45 o 
   0   9  10      442.04      439.66     31.26 o 
   1   9  10       38.48       41.51      5.61 o 
   2   9  10      363.47      351.03     16.85 o 
   3   9  10       16.42       15.52      3.93 o 
   4   9  10       10.43       12.05      5.76 o 
   5   9  10       36.33       34.46      6.80 o 
   6   9  10       23.51       27.84      7.25 o 
   7   9  10        0.09        0.76      6.19 o 
   8   9  10       69.42       62.09     11.09 o 
  -2  10  10        2.12        1.80      6.00 o 
  -1  10  10      314.81      313.26     16.52 o 
   0  10  10       10.55       15.25      6.56 o 
   1  10  10      108.14      101.24     14.37 o 
   2  10  10      275.31      238.01     14.15 o 
   3  10  10      135.89      127.36      9.29 o 
   4  10  10       63.81       61.31      6.85 o 
   5  10  10      154.45      158.97     12.01 o 
   6  10  10       18.23       15.39      6.49 o 
   7  10  10       53.79       69.59      8.87 o 
   0  11  10       14.28       16.39      7.28 o 
   1  11  10       43.13       45.42      8.75 o 
   2  11  10       62.40       45.35      7.02 o 
   3  11  10      168.12      142.89      9.03 o 
   4  11  10       17.82       24.47      5.91 o 
   5  11  10        1.49        1.95      5.56 o 
   6  11  10        0.32       -4.44      6.14 o 
   7  11  10       37.53       38.24      8.24 o 
   2  12  10       26.64       24.91      9.38 o 
   3  12  10        5.94        2.22      8.80 o 
   4  12  10       98.59       80.63     10.54 o 
   5  12  10       40.72       39.22      7.36 o 
  -4  -5  11       74.82       90.17     11.79 o 
  -3  -5  11      123.02      127.59     17.06 o 
  -2  -5  11       84.14       83.14     16.89 o 
  -1  -5  11        7.69        2.64      6.36 o 
   0  -5  11       55.92       61.06      9.04 o 
   1  -5  11       65.71       60.30      9.02 o 
  -5  -4  11       85.63       75.39     11.09 o 
  -4  -4  11      105.01      105.37     11.30 o 
  -3  -4  11       77.77       57.68     16.20 o 
  -2  -4  11        0.69        0.58      5.07 o 
  -1  -4  11       85.44       82.56     17.91 o 
   0  -4  11       37.55       33.06      7.47 o 
   1  -4  11        1.56       -1.88      6.03 o 
   2  -4  11      267.89      284.26     23.88 o 
   3  -4  11       28.30       18.42     12.96 o 
  -6  -3  11      398.85      414.23     20.82 o 
  -5  -3  11       74.54       80.67     10.03 o 
  -4  -3  11      167.74      174.25     12.67 o 
  -3  -3  11      196.18      178.23     10.70 o 
  -2  -3  11       36.08       36.35      5.78 o 
  -1  -3  11      340.26      337.41     18.66 o 
   0  -3  11      410.06      364.62     15.14 o 
   1  -3  11       50.78       47.56      8.08 o 
   2  -3  11      137.32      145.17     11.70 o 
   3  -3  11       34.09       46.30     15.01 o 
   4  -3  11        2.44       -2.39     12.28 o 
  -6  -2  11       72.11       67.80      9.65 o 
  -5  -2  11      145.18      136.75     17.40 o 
  -4  -2  11       38.58       46.88      9.55 o 
  -3  -2  11       37.51       29.99     10.06 o 
  -2  -2  11       72.34       74.03     11.66 o 
  -1  -2  11      245.79      233.19     12.50 o 
   0  -2  11       18.98       16.08      5.19 o 
   1  -2  11       39.12       41.47      6.28 o 
   2  -2  11       13.71       16.06      5.87 o 
   3  -2  11       15.08       26.59      7.19 o 
   4  -2  11      140.35      145.67     21.15 o 
   5  -2  11       63.16       53.56     11.60 o 
  -6  -1  11      212.47      219.56     14.31 o 
  -5  -1  11       59.56       57.49      8.37 o 
  -4  -1  11      641.88      650.64     38.72 o 
  -3  -1  11      440.31      468.09     20.61 o 
  -2  -1  11      392.45      376.65     29.51 o 
  -1  -1  11      550.72      566.07     16.17 o 
   0  -1  11      104.32       95.87     10.37 o 
   1  -1  11      457.69      428.05     16.68 o 
   2  -1  11      212.38      218.09     11.74 o 
   3  -1  11       23.63       19.29      5.95 o 
   4  -1  11       82.72       92.02      8.56 o 
   5  -1  11        1.60       -2.83      6.27 o 
   6  -1  11       25.72       23.88      9.89 o 
  -6   0  11       39.61       50.18      8.29 o 
  -5   0  11       47.04       41.24      7.69 o 
  -4   0  11       23.46       32.07      7.26 o 
  -3   0  11        0.74        0.75      8.70 o 
  -2   0  11      329.22      342.89     41.62 o 
  -1   0  11       25.38       24.52      4.58 o 
   0   0  11      122.99      127.93      6.42 o 
   1   0  11      292.05      263.90     17.40 o 
   2   0  11       32.16       43.37      6.45 o 
   3   0  11       73.04       84.25      8.18 o 
   4   0  11        6.15        2.86      5.31 o 
   5   0  11        6.44        6.10      5.85 o 
   6   0  11      318.09      399.14     23.88 o 
  -6   1  11      256.66      267.42     15.52 o 
  -5   1  11      579.15      595.80     46.74 o 
  -4   1  11      677.70      610.11     24.30 o 
  -3   1  11      167.27      179.04     11.42 o 
  -2   1  11      424.59      409.55     15.89 o 
  -1   1  11      147.07      144.99     11.03 o 
   0   1  11      617.42      573.28     17.38 o 
   1   1  11     2113.52     1967.09     58.84 o 
   2   1  11       30.06       29.11      6.38 o 
   3   1  11      167.57      166.33     16.44 o 
   4   1  11      188.58      198.95     12.16 o 
   5   1  11        1.53        7.23      3.94 o 
   6   1  11       82.08       90.84     10.01 o 
   7   1  11       60.76       74.82     19.27 o 
  -6   2  11       74.92       88.85     12.96 o 
  -5   2  11       20.21       24.32      6.58 o 
  -4   2  11        0.24       -3.07      5.27 o 
  -3   2  11       96.76      115.54     12.79 o 
  -2   2  11       25.16       14.51      6.31 o 
  -1   2  11        4.31        5.02      3.88 o 
   0   2  11     1873.87     1835.22     36.28 o 
   1   2  11        3.98        5.28      2.84 o 
   2   2  11       77.93       70.83      5.85 o 
   3   2  11      243.13      221.81     24.94 o 
   4   2  11       14.75        1.03      7.00 o 
   5   2  11      144.14      167.31      8.31 o 
   6   2  11      115.74      112.51      9.32 o 
   7   2  11        2.93       -5.46      6.68 o 
  -6   3  11      107.86      121.26     10.04 o 
  -5   3  11      345.88      340.49     16.43 o 
  -4   3  11      210.70      207.76     12.55 o 
  -3   3  11      497.93      509.43     20.70 o 
  -2   3  11      848.43      841.73     30.22 o 
  -1   3  11      104.62       98.12      6.69 o 
   0   3  11       58.35       58.28      4.93 o 
   1   3  11      213.40      214.93      7.70 o 
   2   3  11      680.97      695.29     21.31 o 
   3   3  11      450.76      451.46     20.73 o 
   4   3  11      112.94      121.78      8.31 o 
   5   3  11       26.10       29.42      6.44 o 
   6   3  11       65.99       64.45      7.51 o 
   7   3  11        4.20        9.78      7.02 o 
   8   3  11       74.60       94.35     24.56 o 
  -5   4  11       15.57       16.25      6.13 o 
  -4   4  11       47.33       56.45      8.87 o 
  -3   4  11       75.98       85.00      9.38 o 
  -2   4  11      217.73      175.17      9.44 o 
  -1   4  11      118.71      125.25      8.15 o 
   0   4  11        7.25        5.11      4.07 o 
   1   4  11      439.77      437.38     12.87 o 
   2   4  11      194.10      200.40      9.84 o 
   3   4  11       43.77       40.43      5.35 o 
   4   4  11       47.19       37.84      6.26 o 
   5   4  11       49.38       57.09      7.83 o 
   6   4  11        0.96        2.73      4.21 o 
   7   4  11      122.11      119.56      9.63 o 
   8   4  11       43.44       65.68     10.58 o 
  -5   5  11      150.65      169.61     11.36 o 
  -4   5  11      167.28      184.06     28.83 o 
  -3   5  11      998.41     1056.55     30.98 o 
  -2   5  11      132.55      129.22     12.20 o 
  -1   5  11      446.03      445.04     16.14 o 
   0   5  11      318.84      290.28     11.41 o 
   1   5  11       54.79       56.42      5.33 o 
   2   5  11      430.20      431.00     18.94 o 
   3   5  11      265.45      272.83     13.24 o 
   4   5  11       10.09       13.18      5.50 o 
   5   5  11      173.03      194.88     11.37 o 
   6   5  11       27.21       24.30      6.96 o 
   7   5  11       19.72       14.49      7.19 o 
   8   5  11       24.01       17.97      9.04 o 
  -5   6  11        1.85        5.08      6.07 o 
  -4   6  11        9.89       14.40     13.13 o 
  -3   6  11       28.92       30.46      5.58 o 
  -2   6  11       54.97       52.62      8.18 o 
  -1   6  11        4.42        9.35      4.63 o 
   0   6  11       89.28       76.90      6.27 o 
   1   6  11      134.38      130.80      6.99 o 
   2   6  11       55.28       46.84      4.82 o 
   3   6  11       76.37       70.54      5.11 o 
   4   6  11      148.58      155.23     10.04 o 
   5   6  11       39.73       36.45      7.06 o 
   6   6  11       24.68       18.96      6.25 o 
   7   6  11       26.72       32.48      6.09 o 
   8   6  11        6.82        6.66      8.82 o 
  -4   7  11      385.79      429.83     19.11 o 
  -3   7  11      214.14      222.89     11.36 o 
  -2   7  11      180.31      172.62      9.82 o 
  -1   7  11      793.06      765.68     32.69 o 
   0   7  11      286.12      295.67     13.06 o 
   1   7  11      100.89      109.24     11.35 o 
   2   7  11      759.18      774.75     34.49 o 
   3   7  11       19.60       14.02      4.32 o 
   4   7  11      234.25      248.53     19.40 o 
   5   7  11       99.46       93.04      9.09 o 
   6   7  11        6.09        1.09      6.13 o 
   7   7  11      117.11      140.88     18.33 o 
   8   7  11        0.42        0.43      8.22 o 
  -3   8  11       31.40       42.42      7.49 o 
  -2   8  11       56.67       62.64      7.15 o 
  -1   8  11        0.06       -3.23      4.67 o 
   0   8  11        2.85       -6.03      6.03 o 
   1   8  11       72.43       67.81      7.09 o 
   2   8  11       49.11       53.50      6.24 o 
   3   8  11       19.11       11.03      4.13 o 
   4   8  11       25.11       34.56      6.53 o 
   5   8  11       46.46       57.76      7.92 o 
   6   8  11      119.56      121.75     12.26 o 
   7   8  11        2.56       -4.86      6.05 o 
   8   8  11        6.04       -7.86      7.86 o 
  -2   9  11      323.89      349.39     17.40 o 
  -1   9  11       85.65       78.04      8.88 o 
   0   9  11       72.05       75.97      7.83 o 
   1   9  11      308.04      304.81     16.20 o 
   2   9  11       20.02       20.51      5.42 o 
   3   9  11      344.08      352.65     14.48 o 
   4   9  11      250.17      281.55     18.81 o 
   5   9  11        2.44        2.46      5.95 o 
   6   9  11       36.74       41.68      7.73 o 
   7   9  11       71.26       93.36     12.31 o 
  -1  10  11        1.56        3.39      6.50 o 
   0  10  11       95.74      101.34     10.38 o 
   1  10  11        4.57        4.98      5.81 o 
   2  10  11        1.70        0.67      4.80 o 
   3  10  11      184.03      174.56      9.10 o 
   4  10  11       21.14       29.03      6.17 o 
   5  10  11       85.21       91.37      9.32 o 
   6  10  11       12.54        9.66      6.86 o 
   7  10  11        0.18       -1.29      6.70 o 
   0  11  11      116.11       86.99     12.28 o 
   1  11  11       31.71       32.15      8.57 o 
   2  11  11       25.22       33.25      7.06 o 
   3  11  11       67.42       75.83      6.96 o 
   4  11  11        7.45       15.83      7.02 o 
   5  11  11       32.90       39.28      7.07 o 
   6  11  11       35.06       40.11      9.53 o 
  -3  -4  12       18.47       29.13      8.77 o 
  -2  -4  12        2.90        8.00      6.55 o 
  -1  -4  12      165.15      166.40     12.41 o 
   0  -4  12        6.26       -0.24      6.74 o 
   1  -4  12        0.94       -0.46     11.60 o 
  -4  -3  12       65.48       56.33      9.33 o 
  -3  -3  12      320.03      359.81     36.16 o 
  -2  -3  12      285.86      291.61     21.15 o 
  -1  -3  12       64.71       74.38      7.73 o 
   0  -3  12      156.25      149.02     11.57 o 
   1  -3  12      267.00      255.39     27.29 o 
   2  -3  12       10.81       16.93      7.47 o 
   3  -3  12      111.19      105.07     18.76 o 
  -5  -2  12      119.76      132.10     12.35 o 
  -4  -2  12       18.97       17.78      7.69 o 
  -3  -2  12        4.85       -3.66      6.55 o 
  -2  -2  12       28.96       34.44      6.55 o 
  -1  -2  12        6.66        5.24      5.14 o 
   0  -2  12       44.82       40.16      6.64 o 
   1  -2  12      108.24      106.59     10.09 o 
   2  -2  12       12.09        8.35      7.19 o 
   3  -2  12        9.56        4.67      6.47 o 
   4  -2  12        9.79       -1.02     11.94 o 
  -5  -1  12      150.57      149.31     12.37 o 
  -4  -1  12       27.18       16.10      9.04 o 
  -3  -1  12      503.92      470.16     21.25 o 
  -2  -1  12      181.74      176.89     12.75 o 
  -1  -1  12      177.00      182.09      8.34 o 
   0  -1  12      384.15      378.65     15.49 o 
   1  -1  12      187.72      180.85     12.39 o 
   2  -1  12       87.37       95.92      8.68 o 
   3  -1  12      399.43      389.12     20.33 o 
   4  -1  12        1.49        4.56      6.14 o 
   5  -1  12       25.76       30.36     16.03 o 
  -5   0  12      123.06      126.73     11.35 o 
  -4   0  12       11.62       14.13      6.75 o 
  -3   0  12        1.51        5.64      6.18 o 
  -2   0  12      212.38      223.55     13.81 o 
  -1   0  12        9.34       18.72      5.66 o 
   0   0  12      112.96      131.77      7.29 o 
   1   0  12      146.41      132.72      9.23 o 
   2   0  12        9.70        5.48      5.24 o 
   3   0  12        0.20       15.65      6.27 o 
   4   0  12        3.69        5.24      6.11 o 
   5   0  12        8.69        6.48     12.96 o 
  -5   1  12       17.51       -0.80      6.35 o 
  -4   1  12      351.99      356.18     18.24 o 
  -3   1  12      438.34      421.50     25.07 o 
  -2   1  12       88.37       82.56     10.58 o 
  -1   1  12      484.05      483.35     17.73 o 
   0   1  12      227.40      222.92      9.27 o 
   1   1  12       50.51       52.53      6.39 o 
   2   1  12     1170.47     1156.69     50.69 o 
   3   1  12       18.05       22.31      7.59 o 
   4   1  12      214.32      250.32     13.69 o 
   5   1  12       65.68       80.47      7.78 o 
   6   1  12        2.60        0.85     13.99 o 
  -5   2  12       65.03       65.33     21.32 o 
  -4   2  12       11.57        9.73      6.40 o 
  -3   2  12      485.94      439.29     22.00 o 
  -2   2  12        4.57        5.77      5.83 o 
  -1   2  12      146.94      153.32     11.17 o 
   0   2  12      108.68      108.35      5.81 o 
   1   2  12        0.52        2.79      3.60 o 
   2   2  12        0.30        0.54      4.50 o 
   3   2  12       43.40       48.73      7.47 o 
   4   2  12       16.91       15.03      6.35 o 
   5   2  12       21.71       16.83      6.32 o 
   6   2  12       38.10       34.34     11.30 o 
  -5   3  12      243.33      268.05     15.34 o 
  -4   3  12      405.92      397.00     34.80 o 
  -3   3  12      157.74      156.82     11.35 o 
  -2   3  12      485.83      503.97     21.58 o 
  -1   3  12      668.45      615.81     41.88 o 
   0   3  12        8.37       11.48      4.58 o 
   1   3  12     1453.52     1364.40     33.21 o 
   2   3  12       82.21      100.39     12.36 o 
   3   3  12        9.54        6.02      5.27 o 
   4   3  12      297.53      279.40     20.75 o 
   5   3  12       71.27       65.13      8.41 o 
   6   3  12        2.15       18.31      9.92 o 
   7   3  12      271.02      283.83     32.75 o 
  -5   4  12       35.04       28.40      7.32 o 
  -4   4  12      108.45       96.90     13.30 o 
  -3   4  12       40.54       25.03      6.97 o 
  -2   4  12       33.17       36.87      7.18 o 
  -1   4  12      160.73      174.13      9.71 o 
   0   4  12      230.95      223.22     16.62 o 
   1   4  12        9.04       -0.57      3.24 o 
   2   4  12       53.54       55.15      5.36 o 
   3   4  12        4.94       -0.10      5.07 o 
   4   4  12        3.66        4.87      5.61 o 
   5   4  12       59.62       55.21      9.23 o 
   6   4  12       14.94        4.66      6.00 o 
   7   4  12        0.40        1.71      9.67 o 
  -4   5  12       84.02       86.21      7.86 o 
  -3   5  12      235.23      240.91     21.32 o 
  -2   5  12      697.96      706.47     23.63 o 
  -1   5  12      184.64      185.32     10.21 o 
   0   5  12      766.12      704.63     47.80 o 
   1   5  12      110.86      115.25      7.76 o 
   2   5  12      161.77      161.00      8.12 o 
   3   5  12      671.54      682.82     30.41 o 
   4   5  12      188.78      183.39     11.41 o 
   5   5  12       44.34       44.55      7.52 o 
   6   5  12      101.53      101.00      9.21 o 
   7   5  12        0.93       -5.79      9.92 o 
  -4   6  12      119.38      157.40     21.32 o 
  -3   6  12       13.48       41.67     15.52 o 
  -2   6  12      260.78      249.64     12.31 o 
  -1   6  12       70.96       64.15      6.87 o 
   0   6  12       39.19       35.65      6.25 o 
   1   6  12      131.92      125.89      9.27 o 
   2   6  12        2.46        5.08      3.74 o 
   3   6  12        0.78        4.37      5.58 o 
   4   6  12       82.85       88.11      9.45 o 
   5   6  12       67.66       86.56      8.98 o 
   6   6  12       82.06       83.80     11.08 o 
   7   6  12        0.85       -3.09      5.76 o 
  -3   7  12      251.53      268.36     12.96 o 
  -2   7  12      240.11      255.53     12.47 o 
  -1   7  12       31.78       28.01      6.16 o 
   0   7  12      487.01      500.19     21.41 o 
   1   7  12       34.08       22.13      6.15 o 
   2   7  12      303.25      287.97     12.31 o 
   3   7  12      319.52      337.76     27.88 o 
   4   7  12        6.14        7.84      6.05 o 
   5   7  12      106.26      127.13     12.75 o 
   6   7  12      269.50      251.22     14.05 o 
   7   7  12        1.69       -4.96      6.21 o 
  -3   8  12        1.48       -7.51      7.51 o 
  -2   8  12       32.22       35.06      9.23 o 
  -1   8  12        1.51       -2.51      5.32 o 
   0   8  12       95.41       80.97      8.15 o 
   1   8  12       90.87       69.73      8.09 o 
   2   8  12       38.43       36.59      8.72 o 
   3   8  12       77.64       83.21     10.98 o 
   4   8  12       15.99       23.26      6.82 o 
   5   8  12        3.76       -0.09      6.31 o 
   6   8  12       12.81        4.52      7.88 o 
   7   8  12        4.08        3.65      6.90 o 
  -2   9  12        1.89        4.04      6.76 o 
  -1   9  12      279.40      337.06     15.37 o 
   0   9  12       68.47       65.24      7.77 o 
   1   9  12      118.91      122.94     15.81 o 
   2   9  12       31.56       22.60      8.70 o 
   3   9  12       64.41       43.23      8.67 o 
   4   9  12        1.58       -2.94      5.20 o 
   5   9  12      227.03      273.63     14.43 o 
   6   9  12        5.86       -0.88      7.63 o 
   7   9  12      101.17      134.16     19.56 o 
   0  10  12       34.04       23.11      8.02 o 
   1  10  12        0.67        1.17      6.31 o 
   2  10  12       38.02       38.96      8.62 o 
   3  10  12       32.87       33.26      8.59 o 
   4  10  12       48.83       31.94      6.76 o 
   5  10  12       10.43       14.30      6.53 o 
   6  10  12        1.22        0.47      8.00 o 
   2  11  12      127.60      114.28     13.99 o 
   3  11  12        7.36       10.73      8.28 o 
   4  11  12      240.95      227.28     16.17 o 
   5  11  12       67.79       59.52      8.90 o 
  -2  -3  13       53.41       45.10      9.99 o 
  -1  -3  13      174.33      201.85     23.54 o 
   0  -3  13        1.29        4.43      7.00 o 
  -3  -2  13      249.09      252.43     16.59 o 
  -2  -2  13       12.54       15.08      8.32 o 
  -1  -2  13      115.98      124.07     15.74 o 
   0  -2  13       77.16       92.57      9.22 o 
   1  -2  13        3.44        5.97      6.87 o 
   2  -2  13      129.93      144.07     12.42 o 
  -4  -1  13       33.60       42.00      9.15 o 
  -3  -1  13       43.42       34.83      8.93 o 
  -2  -1  13      104.64      119.53     11.39 o 
  -1  -1  13        2.24       14.94      8.19 o 
   0  -1  13        1.41        1.77      5.47 o 
   1  -1  13      508.65      536.17     36.33 o 
   2  -1  13        6.74        7.11      6.11 o 
   3  -1  13        2.25       12.39      7.57 o 
  -4   0  13      429.07      439.75     21.39 o 
  -3   0  13       11.56        3.27      6.94 o 
  -2   0  13      265.31      280.44     17.57 o 
  -1   0  13      427.27      469.32     44.00 o 
   0   0  13        3.47       39.77      8.78 o 
   1   0  13      312.02      304.99     14.33 o 
   2   0  13       65.50       68.19      8.92 o 
   3   0  13       62.73       79.51     13.66 o 
   4   0  13       61.10       64.48      8.55 o 
  -4   1  13        2.86        7.24      7.23 o 
  -3   1  13        5.88       10.86      6.94 o 
  -2   1  13      289.47      306.71     55.27 o 
  -1   1  13        9.76        6.13      5.57 o 
   0   1  13      454.52      486.74     15.01 o 
   1   1  13        6.97        4.15      5.41 o 
   2   1  13       73.11       77.82      8.51 o 
   3   1  13      193.42      212.22     12.74 o 
   4   1  13        0.94       -4.95      6.10 o 
   5   1  13       13.20       19.64     10.74 o 
  -4   2  13      404.33      440.61     20.89 o 
  -3   2  13       92.83      104.47     20.13 o 
  -2   2  13      628.61      612.70     32.92 o 
  -1   2  13       88.67       92.06      9.97 o 
   0   2  13      161.20      167.34     12.18 o 
   1   2  13       45.30       50.04      6.33 o 
   2   2  13      122.26      111.77      8.73 o 
   3   2  13      250.70      274.96     14.67 o 
   4   2  13       71.94       72.65      9.03 o 
   5   2  13        6.52        6.20      6.61 o 
   6   2  13       86.00       79.45     14.69 o 
  -4   3  13       70.91       61.54     14.33 o 
  -3   3  13      342.53      377.65     18.74 o 
  -2   3  13        7.83       -2.63      6.45 o 
  -1   3  13       72.96       79.15      9.40 o 
   0   3  13       58.38       45.77      7.04 o 
   1   3  13        4.85        6.43      3.92 o 
   2   3  13      588.34      610.62     22.63 o 
   3   3  13      364.21      334.70     21.83 o 
   4   3  13        3.10       -5.70      5.70 o 
   5   3  13      107.93       99.59     10.38 o 
   6   3  13        3.57       16.55     10.86 o 
  -4   4  13       28.25       33.88      7.94 o 
  -3   4  13      401.29      388.44     18.93 o 
  -2   4  13      157.35      173.01     17.06 o 
  -1   4  13      168.71      151.79     20.13 o 
   0   4  13      370.20      373.85     16.06 o 
   1   4  13       79.77       85.38      5.56 o 
   2   4  13      111.04      115.72     10.93 o 
   3   4  13      338.68      350.11     15.48 o 
   4   4  13       89.35      100.35     13.59 o 
   5   4  13       39.27       53.91      8.34 o 
   6   4  13       52.29       44.53     12.83 o 
  -4   5  13       59.04       72.40      9.25 o 
  -3   5  13       10.71       14.21     17.23 o 
  -2   5  13       29.59       42.08     12.79 o 
  -1   5  13      156.64      166.63     16.30 o 
   0   5  13        4.04        6.50      4.41 o 
   1   5  13       25.55       19.90      5.40 o 
   2   5  13       24.97       36.21      5.25 o 
   3   5  13       62.22       59.02      7.97 o 
   4   5  13      174.89      188.90     12.02 o 
   5   5  13       65.96       67.65      9.01 o 
   6   5  13        9.19        7.77      6.54 o 
  -3   6  13      273.27      252.79     18.42 o 
  -2   6  13       18.18       16.87      7.12 o 
  -1   6  13      391.81      389.15     17.83 o 
   0   6  13      328.92      291.09     14.03 o 
   1   6  13       65.68       71.16      8.23 o 
   2   6  13      226.23      221.19      9.09 o 
   3   6  13        9.38        8.21      5.91 o 
   4   6  13       21.54       24.78      7.26 o 
   5   6  13      122.42      133.59     10.91 o 
   6   6  13        0.47        2.39      6.72 o 
   7   6  13       44.72       57.48     14.10 o 
  -2   7  13      112.20      116.71      9.34 o 
  -1   7  13       43.19       34.48     13.35 o 
   0   7  13        0.85       -1.95      5.30 o 
   1   7  13       64.47       85.28     11.26 o 
   2   7  13        6.72       10.44      5.52 o 
   3   7  13       26.83       20.79      6.47 o 
   4   7  13      185.31      205.35     22.35 o 
   5   7  13       10.62        9.00      6.84 o 
   6   7  13       23.54       37.98      8.20 o 
  -2   8  13      290.56      317.58     15.27 o 
  -1   8  13      209.83      222.52     12.35 o 
   0   8  13       21.42        8.81      6.14 o 
   1   8  13      280.25      271.76     14.12 o 
   2   8  13      191.76      173.43     14.99 o 
   3   8  13        4.92       -2.10      5.24 o 
   4   8  13      320.81      348.65     16.35 o 
   5   8  13        9.82       15.41      7.32 o 
   6   8  13        5.21        3.38      7.20 o 
  -1   9  13        0.40       -1.06     11.91 o 
   0   9  13       37.73       41.75      7.63 o 
   1   9  13       69.08       50.96     10.97 o 
   2   9  13        0.52       -7.03      7.03 o 
   3   9  13       55.78       46.96     12.49 o 
   4   9  13       25.84       35.46      7.58 o 
   5   9  13        3.77        2.07      7.02 o 
   6   9  13       31.42       48.60     10.00 o 
   1  10  13       96.21      121.41     18.42 o 
   2  10  13       31.39       26.40     11.93 o 
   3  10  13       71.57       68.62     10.60 o 
   4  10  13        0.80       13.86      8.74 o 
   5  10  13       58.58       61.82     10.41 o 
  -2  -1  14       28.52       32.75     15.69 o 
  -1  -1  14       72.50       99.06     12.24 o 
   0  -1  14        1.46        3.26      5.94 o 
   1  -1  14       16.26       19.10      6.60 o 
  -3   0  14      392.93      332.96     32.07 o 
  -2   0  14       13.98       16.05      7.83 o 
  -1   0  14      212.69      209.25     16.79 o 
   0   0  14      241.97      259.87     12.95 o 
   1   0  14       18.51       28.62      6.69 o 
   2   0  14       68.44       69.52      8.57 o 
   3   0  14      162.02      182.47     12.70 o 
  -3   1  14       80.23       88.82     11.21 o 
  -2   1  14        2.93        2.69      7.37 o 
  -1   1  14       37.12       33.83      8.93 o 
   0   1  14      112.71       88.49     14.50 o 
   1   1  14       74.14       74.97     10.68 o 
   2   1  14        0.78        0.75      7.22 o 
   3   1  14       20.27       25.29      7.31 o 
   4   1  14        0.22       -2.04      6.71 o 
  -3   2  14       91.36       78.38     13.82 o 
  -2   2  14      149.32      164.86     12.87 o 
  -1   2  14      236.96      240.84     21.83 o 
   0   2  14       75.57       94.45      9.03 o 
   1   2  14      197.39      190.89     11.30 o 
   2   2  14      228.08      228.73     12.26 o 
   3   2  14       49.99       52.90     10.09 o 
   4   2  14      245.17      226.07     14.31 o 
  -3   3  14      132.75      151.89     19.96 o 
  -2   3  14       26.36       23.00      7.59 o 
  -1   3  14       43.12       43.50      8.83 o 
   0   3  14        1.56        0.24      6.81 o 
   1   3  14        1.58       -0.74      4.71 o 
   2   3  14       27.23       25.05      6.47 o 
   3   3  14       14.93        7.63      6.25 o 
   4   3  14      144.14      131.87     10.58 o 
   5   3  14       40.24       26.99      8.42 o 
  -3   4  14       90.88       79.61     10.48 o 
  -2   4  14      272.12      248.33     28.66 o 
  -1   4  14      382.71      373.45     19.44 o 
   0   4  14      109.23      109.37     10.98 o 
   1   4  14      387.22      367.43     29.94 o 
   2   4  14        8.29       10.06      5.86 o 
   3   4  14      185.70      204.45     12.26 o 
   4   4  14      105.84      101.19      9.79 o 
   5   4  14        2.27        3.75      6.89 o 
  -3   5  14        7.31        1.47      7.23 o 
  -2   5  14        7.67       13.17      7.38 o 
  -1   5  14       56.49       67.08      9.08 o 
   0   5  14       14.06       24.25      8.69 o 
   1   5  14       13.06       23.14      8.72 o 
   2   5  14      119.42      114.97      8.58 o 
   3   5  14      175.93      180.84     13.20 o 
   4   5  14       55.88       61.99      8.67 o 
   5   5  14        1.41        5.29      7.08 o 
  -2   6  14      165.97      156.48      9.93 o 
  -1   6  14       71.11       96.50     12.45 o 
   0   6  14      361.29      370.53     20.24 o 
   1   6  14      111.80      115.67      8.10 o 
   2   6  14      278.27      272.94     16.95 o 
   3   6  14       79.41       93.74      8.87 o 
   4   6  14       40.67       47.34      9.01 o 
   5   6  14      116.74      118.99     15.83 o 
  -1   7  14       35.65       28.66      7.15 o 
   0   7  14        8.55       14.24      6.56 o 
   1   7  14       15.71       16.23      7.19 o 
   2   7  14       55.63       43.65      8.08 o 
   3   7  14       49.06       51.66      7.42 o 
   4   7  14        0.90       -6.82      8.96 o 
   5   7  14       36.82       41.89     11.47 o 
   0   8  14      286.16      315.75     15.71 o 
   1   8  14       46.67       55.63     10.22 o 
   2   8  14       59.90       62.97      8.83 o 
   3   8  14       70.78       72.69     12.07 o 
   4   8  14       26.20       31.78      8.07 o 
   5   8  14       82.68      101.37     12.20 o 
   1   9  14       12.01       17.35     14.48 o 
   2   9  14        5.77       18.73      7.63 o 
   3   9  14       63.97       65.26     10.66 o 
   4   9  14       72.16       86.99     11.90 o 
  -1   1  15        2.51       -0.34     12.96 o 
   0   1  15       62.33       59.17     11.46 o 
   1   1  15      152.55      173.87     14.37 o 
  -1   2  15        1.88       12.79      8.76 o 
   0   2  15      236.98      250.06     28.31 o 
   1   2  15       56.37       59.84      7.66 o 
   2   2  15       20.89       22.14      7.13 o 
  -1   3  15       45.14       57.42      9.97 o 
   0   3  15      102.19      111.21     20.47 o 
   1   3  15       58.99       77.63     16.03 o 
   2   3  15        7.39       10.73      6.57 o 
   3   3  15       71.25       63.75      8.49 o 
  -1   4  15      139.95      156.94     17.57 o 
   0   4  15      106.80      104.35     11.99 o 
   1   4  15       18.45       28.16     10.34 o 
   2   4  15       98.92      116.44     14.26 o 
   3   4  15        2.65       12.77      6.85 o 
   4   4  15       96.44       94.65     11.76 o 
  -1   5  15       44.85       57.23     10.22 o 
   0   5  15      144.68      139.87     16.03 o 
   1   5  15       32.05       24.64      8.83 o 
   2   5  15      108.67       84.09     11.34 o 
   3   5  15       60.98       73.21      8.85 o 
   4   5  15      182.68      202.09     24.08 o 
   0   6  15       23.43       31.16     10.75 o 
   1   6  15       86.17       77.58      9.33 o 
   2   6  15       53.95       65.09     10.78 o 
   3   6  15        3.04        7.64      6.54 o 
   4   6  15        9.01       20.72      7.88 o 
   1   7  15       49.57       37.00      6.50 o 
   2   7  15      154.77      142.15     13.55 o 
   3   7  15        0.56        8.56      8.55 o 
                                                 
